# Supplementary material for: Quality of systematic reviews and meta‐analyses in dermatology
Source: Cochrane Evid Synth Methods. 2024 May 2;2(5):e12056. doi: 10.1002/cesm.12056 (PMC11795973; doi:10.1002/cesm.12056)
Supplement: Supplementary file 2 — Supporting information. [file CESM-2-e12056-s001.xlsx]

## Sheet: Journal data
ID	Journal_Title	Journal_Year_of_First_Publication	Journal_Publisher	Language_of_Journal	Journal_Rank	SJR_2010	SJR_2018	Impact_Factor_2010	Impact_Factor_2019	Number_of_Publications_2010	Number_of_Publications_2019	Number_of_Systematic_Reviews	Country_of_Journal	Peer_Review_Process	PRISMA_Statement	Open_Access	PROSPERO_Registration
	The title of the journal as per the journal’s website.	The year of the journal's first publication as per the journal's website.	The official publisher of the journal.	The primary language of articles published in the journal.	The journal's ranking as per SJR, within the appropriate subject category, obtained from www.scimagojr.com, in 2018.	The measure of scientific influence that accounts for number of citations and prestige of journals where citations come from, obtained from www.scimagojr.com, in 2010.	The measure of scientific influence that accounts for number of citations and prestige of journals where citations come from, obtained from www.scimagojr.com, in 2018.	Obtained from Journal Citation Reports in 2018. The impact factor is a measure of the frequency with which the “average article” in a journal has been cited in a particular year or period. The annual JCR impact factor is a ratio between citations and recent citable items published. Thus, the impact factor of a journal is calculated by dividing the number of current year citations to the source it…	Obtained from Journal Citation Reports in 2018. The impact factor is a measure of the frequency with which the “average article” in a journal has been cited in a particular year or period. The annual JCR impact factor is a ratio between citations and recent citable items published. Thus, the impact factor of a journal is calculated by dividing the number of current year citations to the source it…	The number of full text reports published from 1 January to 31st December 2010, inclusive, as per SJR and obtained from www.scimagojr.com.	The number of full text reports published from 1 January to 31st December 2019, inclusive, as per SJR and obtained from www.scimagojr.com.	The number of full systematic reviews published from 1 January to 31st December 2010, inclusive and 1 January to 31st December 2019, inclusive, after assessors have manually screened the title, abstracts and full text of all publications from the journal.	The country from where the journal originates.	Single blinded: Authors do not know reviewers. Double blinded: Authors do not know reviewers and vice versa. Triple blinded: Authors, reviewers and editors do not know who each are. Open peer review: the identity of authors and reviewers are known by all participants.	Whether the journal officially endorses the PRISMA Statement, obtained from http://www.prisma-statement.org/ or the journal’s submission guidelines, editorial office or publisher (http://www.prisma-statement.org/Endorsement/PRISMAEndorsers#d).	Subscription: only offers subscription-based access options. Open access: offers completely open access (free) for its articles. Hybrid open access: offers both open-access and subscription options (green and gold etc.).	Whether the journal requires systematic review protocols to be registered in an open access online database, obtained from the journal’s submission guidelines, editorial office or publisher (ICJME). Explicitly recommend: refers to PROSPERO. Implicit recommend: refers to PRISMA. No: does not refer to either PROSPERO or PRISMA.
1	JAMA Dermatology	1870	American Medical Association	English	1	1.359	2.416	3.77	7.738	384	367	23	United States of America (USA)	Single blinded	Required	Hybrid open access	Implicitly recommend
2	British Journal of Dermatology	1888	Wiley-Blackwell Publishing Ltd.	English	3	2.187	1.984	5.09	7	529	1410	20	United Kingdom	Single blinded	Required	Hybrid open access	Explicitly recommend
3	Journal of Investigative Dermatology	1938	Elsevier Ltd.	English	4	2.465	1.893	6.67	7.143	429	2226	1	United Kingdom	Single blinded	No	Hybrid open access	No
4	Journal of the American Academy of Dermatology	1976	Elsevier Inc.	English	5	1.653	1.881	3.99	8.277	487	2264	42	United States of America (USA)	Single blinded	Recommended	Hybrid open access	Implicitly recommend
5	Journal of the European Academy of Dermatology and Venereology	1992	Wiley-Blackwell Publishing Ltd.	English	7	1.169	1.647	4.1	5.248	349	847	34	United States of America (USA)	Single blinded	No	Hybrid open access	No
6	American Journal of Clinical Dermatology	2000	Adis International Ltd.	English	8	0.826	1.606	2.81	5.056	72	86	10	United Kingdom	Single blinded	Recommended	Hybrid open access	Implicitly recommend
7	Dermatology	1893	S. Karger AG	English	11	1.181	1.382	3.19	3.695	146	103	6	Switzerland	Double blinded	Recommended	Hybrid open access	Explicitly recommend
8	Dermatologic Clinics	1983	Elsevier Inc.	English	17	0.724	1.252	1.96	3.164	102	76	1	United Kingdom	Unspecified	Recommended	Hybrid open access	Implicitly recommend
9	Dermatologic Surgery	1995	Lippincott Williams & Wilkins	English	19	1.154	1.211	2.34	2.567	434	370	10	Netherlands	Unspecified	No	Hybrid open access	No
10	Experimental Dermatology	1992	Wiley-Blackwell Publishing Ltd.	English	22	1.153	1.215	4.159	3.368	213	270	1	United States of America (USA)	Single blinded	Recommended	Open access	Implicitly recommend

## Sheet: Article data
				Article							Author		Method																Results			Risk Of Bias Tools for Individual Studies								Databases
ID	Journal_Title_Dermatology	Dermatology_Subspecialty_Focus	Dermatological_Disease_Focus	Article_Name	Title_Self_Identification	Abstract_Self_Identification	Publication_Year	PROSPERO_status	Dermatology_Systematic_Review_Individual_Study_Type	Intervention_AMSTAR_2	Country_of_First_Author	Number_of_Authors	PRISMA_Flowchart	Search_Strategy	Sample_Size	Database_Number	Data_Collection_Process	Data_Items	Contact_with_Authors	Search_Strategy_Number_of_Independent_Reviewers	Methodological_Quality_Number_of_Independent_Reviewers	RoB_Individual_Studies	RoB_Across_Studies	Eligibility_Criteria	Exclusion_of_Non_English_texts	Exclusion_of_Years	Summary_Measures	Method_Synthesis_of_Data_MA	Study_Characteristics	Results_of_Individual_Studies	Present_Synthesis_of_Results	Cochrane_Risk_of_Bias_2.0_tool	Cochrane_Risk_of_Bias_tool_2008	SIGN_Checklist_for_RCT	ROBINS-1	Newcastle-Ottawa_Scale	SIGN_Checklist_for_Case-control_and_Cohort	Other_ROB_Individual_Studies	Other_ROB_Across_Studies	Medline/Pubmed	Embase	Cochrane_Library	Web_Of_Science	CINAHL	LILACS	Scopus	ERIC	SAGE	PsycARTICLES
	The title of the journal as per the journal’s website.	The primary subspecialty and focus of the article. Medical dermatology: diseases that affect the skin, hair and nails. Dermatopathology: diseases that affect the skin, hair, and nails by removing a sample and examining the sample with a microscope. Surgical dermatology: diseases that affect the skin, hair, and nails by using a surgical procedure. Cosmetic dermatology: the skin, hair, or nails usi…	The primary disease that is the focus of the article. If no disease(s) specified, the systematic review is categorized as General Dermatology.	The title of the systematic review, as per the full report on the journal’s website.	Self-identifies the report as a systematic review, meta analysis or both in the title. A systematic review answers a defined research question by collecting and summarising all empirical evidence that fits pre-specified eligibility criteria. - clearly stated objectives with pre-defined eligibility criteria for studies - explicit, reproducible methodology - a systematic search that attempts to ide…	Self identifies the report as a systematic review, meta analysis or both in the abstract. Synonyms include "systematically review" and "systematic literature review".	The year of publication as per the full text report.	When and whether the systematic review has prospectively registered their protocol details in PROSPERO (https://www.crd.york.ac.uk/PROSPERO/) through the provision of the registration number in the publication. Acknowledgements of changes of their protocol published in PROSPERO should also be mentioned in the publication. Prospectively registered: registration date earlier than start date. Retros…	The types of studies that are reviewed by the systematic review. If more than one type, select the lowest type of study based on the hierarchy of research design and levels of scientific evidence that is included. RCT: a study in which people are allocated at random (by chance alone) to receive one of several clinical interventions . Non-RCT: any studying (including non-randomised studies of inte…	Is the article a systematic review or meta-analysis of interventions? If yes, AMSTAR 2 is applicable.	The country of institutional affiliation of the first author.	The number of named authors on the publication.	Is the PRISMA flowchart provided with clear reporting of inclusion and exclusion criteria in diagram or text (a systematic flowchart of an inclusion and exclusion criteria similar to prisma)?	Inclusion of the complete and replicable search strategy in the publication body or appendix (provide evidence of their search).	The number of studies included in the systematic review.	The number of databases searched.	Describe method of data extraction from reports (e.g., piloted forms, independently, in duplicate) and any processes for obtaining and confirming data from investigators.	List and define all variables for which data were sought (e.g., PICOS, funding sources) and any assumptions and simplifications made.	Whether authors of the individual studies were contacted for clarification of eligibility criteria, data collection or other.	The number of independent reviewers involved in conducting the search strategy and selection of studies. 0 = None 99 = Unspecified	The number of independent reviewers involved in conducting the methodological quality of studies. 0 = None 99 = Unspecified	Whether there was an assessment of risk of bias or methodological quality of individual studies in the publication.	Specify any assessment of risk of bias that may affect the cumulative evidence (e.g., publication bias, selective reporting within studies) through uses of Funnel Plot and Trim and Fill plot (http://www.menzies.utas.edu.au/__data/assets/pdf_file/0007/771388/5b_Gall_presentation.pdf).	Clearly stated eligibility criteria.	Whether only english studies were included. If no mention, assume only English.	Whether the search strategy was limited by the years of publication. 'Yes, with explanation': justified within discussion or in manuscript.	States the principal summary measures (e.g., risk ratio, difference in means).	Describes the methods of handling data and combining results of studies, if done, including measures of consistency (e.g., I2) for each meta-analysis.	Includes the study characteristcs of all included studies (list or table in appendix or body of paper).	For all outcomes considered (benefits or harms), presents, for each study: (a) simple summary data for each intervention group (b) effect estimates and confidence intervals, ideally with a forest plot.	Presents the results of each meta-analysis done, including confidence intervals and measures of consistency.	Whether or not it was been used in the review to assess risk of bias in systematic review for RCTs/quasi-experimental.	Whether or not it was been used in the review to assess risk of bias in systematic review for RCTs/quasi-experimental (https://methods.cochrane.org/bias/resources/rob-2-revised-cochrane-risk-bias-tool-randomized-trials).	Whether or not it was been used in the review to assess risk of bias in systematic review for RCTs/quasi-experimental.	Whether or not it was been used in the review to assess risk of bias in systematic review for non-randomised studies of interventions (i.e. cohort study, case-control, cross-sectional, case report).	Whether or not it was been used in the review to assess risk of bias in systematic review for non-randomised studies of interventions (i.e. cohort study, case-control, cross-sectional, case report).	Whether or not it was been used in the review to assess risk of bias in systematic review for non-randomised studies of interventions (i.e. cohort study, case-control, cross-sectional, case report).	Any other tools used to assess risk of bias apart from those listed (https://www.nhmrc.gov.au/guidelinesforguidelines/develop/assessing-risk-bias). If empty, means no other risk of bias tools were used.	The tools used to assess risk of bias across studies.	Whether this database was included in the search strategy.	Whether this database was included in the search strategy.	Whether this database was included in the search strategy.	Whether this database was included in the search strategy.	Whether this database was included in the search strategy (Cumulative Index to Nursing and Allied Health Literature).	Whether this database was included in the search strategy (Latin American and Caribbean Health Sciences Information System).	Whether this database was included in the search strategy.	Whether this database was included in the search strategy (Education Resources Information Center).	Whether this database was included in the search strategy.	Whether this database was included in the search strategy.
1	American Journal of Clinical Dermatology	Medical dermatology	Acne vulgaris	Topical Retinoids in Acne Vulgaris: A Systematic Review	Systematic review	Systematic review	2019	Unregistered	RCTs and non-RCTs	Yes	United States of America (USA)	5	Yes	No	54	2	No	Yes	No	None	None	Yes	No	Yes	English only	Yes, without explanation	Non Applicable	Non Applicable	Yes	Non Applicable	Non Applicable	No	No	No	No	No	No	Jadad Score	Not applicable	Yes	Yes	No	No	No	No	No	No	No	No
2	American Journal of Clinical Dermatology	Medical dermatology	Bullous pemphigoid	Rituximab and Omalizumab for the Treatment of Bullous Pemphigoid: A Systematic Review of the Literature	Systematic review	Systematic review	2019	Retrospectively registered in PROSPERO	Non-RCTs	Yes	Israel and the Occupied Territories	8	Yes	Yes	35	3	Yes	Yes	No	2	2	No	No	Yes	English and other	No	Non Applicable	Non Applicable	Yes	Non Applicable	Non Applicable	No	No	No	No	No	No	Not applicable	Not applicable	Yes	No	No	No	No	No	No	No	No	No
3	American Journal of Clinical Dermatology	Medical dermatology	Psoriasis	Shared Decision Making in Psoriasis: A Systematic Review of Quantitative and Qualitative Studies	Systematic review	Systematic review	2019	Prospectively registered in PROSPERO	RCTs and non-RCTs	Yes	Norway	4	Yes	Yes	23	6	Yes	Yes	No	2	2	Yes	No	Yes	English and other	No	Non Applicable	Non Applicable	Yes	Non Applicable	Non Applicable	No	Yes	No	No	No	No	Quality Assessment Tool for Observation Cohort and Cross-Sectional Studies, Mixed Methods Appraisal Tool, COREQ (Consolidated Criteria for Reporting Qualitative Research) Checklist	Not applicable	Yes	Yes	No	No	Yes	Yes	Yes	No	No	No
4	American Journal of Clinical Dermatology	Paediatric dermatology	Atopic dermatitis	Probiotic Supplementation for Prevention of Atopic Dermatitis	Systematic review and meta analysis	Systematic review and meta analysis	2019	Unregistered	RCTs and non-RCTs	Yes	China	7	Yes	No	28	5	Yes	Yes	No	2	2	Yes	Yes	Yes	English only	No	Yes	Yes	Yes	Yes	Yes	No	No	No	No	Yes	No	Jadad Scale	Not applicable	Yes	Yes	No	Yes	No	No	No	No	No	No
5	American Journal of Clinical Dermatology	Medical dermatology	Psoriasis	Association of Multiple Sclerosis with Psoriasis: A Systematic Review	Systematic review and meta analysis	Systematic review and meta analysis	2019	Unregistered	Non-RCTs	No	Taiwan	6	Yes	Yes	11	3	Yes	Yes	No	2	2	Yes	No	Yes	English and other	No	Yes	Yes	Yes	Yes	Yes	No	No	No	No	Yes	No	Not applicable	Not applicable	Yes	Yes	Yes	No	No	No	No	No	No	No
6	American Journal of Clinical Dermatology	Medical dermatology	Hidradenitis suppurativa	Is There a Role for Antiandrogen Therapy for Hidradenitis Suppurativa? A Systematic Review of Published Data	Systematic review	Systematic review	2019	Unregistered	RCTs and non-RCTs	Yes	Germany	3	Yes	No	8	3	Yes	Yes	No	None	None	Yes	No	Yes	English and other	No	Non Applicable	Non Applicable	Yes	Non Applicable	Non Applicable	No	No	No	No	No	No	Not applicable	Not applicable	Yes	Yes	Yes	No	No	No	No	No	No	No
7	American Journal of Clinical Dermatology	Medical dermatology	Psoriasis	Psychological Therapies in Management of Psoriatic Skin Disease: A Systematic Review	Systematic review	Systematic review	2019	Unregistered	RCTs and non-RCTs	Yes	United States of America (USA)	5	Yes	Yes	28	2	No	Yes	No	1	Unspecified	Yes	No	Yes	English only	Yes, without explanation	Non Applicable	Non Applicable	Yes	Non Applicable	Non Applicable	No	No	Yes	No	No	Yes	Not applicable	Not applicable	Yes	No	No	No	No	No	Yes	No	No	No
8	American Journal of Clinical Dermatology	Medical dermatology	Psoriasis	Effect of Biological Treatment on Fatigue in Psoriasis: A Systematic Review and Meta‑Analysis	Systematic review and meta analysis	Meta analysis	2019	Unregistered	RCTs only	Yes	Norway	3	Yes	Yes	8	2	Yes	Yes	Yes	1	Unspecified	Yes	Yes	Yes	English only	No	Yes	Yes	Yes	Yes	Yes	No	Yes	No	No	No	No	Not applicable	Not applicable	Yes	No	No	No	No	No	No	No	No	No
9	American Journal of Clinical Dermatology	Medical dermatology	Psoriasis	Active Tuberculosis in Patients with Psoriasis Receiving Biologic Therapy: A Systematic Review	Systematic review	Systematic review	2019	Retrospectively registered in PROSPERO	RCTs and non-RCTs	No	Israel and the Occupied Territories	7	Yes	No	51	6	Yes	Yes	Yes	2	None	No	No	Yes	English only	No	Non Applicable	Non Applicable	Yes	Yes	Non Applicable	No	No	No	No	No	No	Not applicable	Not applicable	Yes	No	Yes	No	No	No	No	No	No	No
10	American Journal of Clinical Dermatology	Medical dermatology	Psoriasis; Vitiligo	Association Between Psoriasis and Vitiligo: A Systematic Review and Meta‑Analysis	Systematic review and meta analysis	Meta analysis	2019	Unregistered	Non-RCTs	No	Taiwan	2	Yes	Yes	10	2	Yes	Yes	No	2	2	Yes	Yes	Yes	English only	No	Yes	Yes	Yes	Yes	Yes	No	No	No	No	Yes	No	Not applicable	Not applicable	Yes	Yes	No	No	No	No	No	No	No	No
11	British Journal of Dermatology	Medical dermatology	Atopic dermatitis	What is the evidence for interactions between filaggrin null mutations and environmental exposures in the aetiology of atopic dermatitis? A systematic review	Systematic review	Systematic review	2019	Retrospectively registered in PROSPERO	Non-RCTs	No	United Kingdom	16	Yes	Yes	12	3	Yes	Yes	Yes	3	Unspecified	Yes	No	Yes	English and other	No	Yes	Non Applicable	Yes	Non Applicable	Non Applicable	No	No	No	Yes	No	No	HuGENet for genetic studies	Not applicable	Yes	Yes	No	No	No	No	No	No	No	No
12	British Journal of Dermatology	Medical dermatology	Skin cancer	Patient-reported outcome measures for facial skin cancer: a systematic review and evaluation of the quality of their measurement properties	Systematic review	Systematic review	2019	Retrospectively registered in PROSPERO	Non-RCTs	No	United Kingdom	5	Yes	Yes	24	6	Yes	Yes	No	2	Unspecified	Yes	No	Yes	English only	No	Non Applicable	Non Applicable	Yes	Non Applicable	Non Applicable	No	No	No	No	No	No	COnsenus-based Standards for the Selection of Health Measurement INstruments (COSMIN)	Not applicable	Yes	Yes	Yes	No	Yes	No	No	No	No	No
13	British Journal of Dermatology	Medical dermatology	Skin cancer	Effectiveness of interventions to support the early detection of skin cancer through skin self-examination: a systematic review and meta-analysis	Systematic review and meta analysis	Systematic review and meta analysis	2019	Retrospectively registered in PROSPERO	RCTs and non-RCTs	Yes	United Kingdom	9	Yes	Yes	18	7	Yes	Yes	Yes	3	Unspecified	Yes	No	Yes	English only	Yes, without explanation	Yes	Yes	Yes	Yes	Yes	No	Yes	No	No	No	No	Effective Public Health Practice Project (EPHPP) tool	Not applicable	Yes	Yes	Yes	Yes	Yes	No	No	No	No	No
14	British Journal of Dermatology	Medical dermatology	Actinic keratosis	Local interventions for actinic keratosis in organ transplant recipients: a systematic review	Systematic review	Systematic review	2019	Retrospectively registered in PROSPERO	RCTs only	Yes	Germany	7	Yes	Yes	8	8	Yes	Yes	Yes	2	2	Yes	No	Yes	English and other	No	Yes	Non Applicable	Yes	Yes	Non Applicable	No	Yes	No	No	No	No	Not applicable	Not applicable	Yes	Yes	Yes	No	No	No	No	No	No	No
15	British Journal of Dermatology	Surgical dermatology	Actinic keratosis	Cryosurgery combined with topical interventions for actinic keratosis: a systematic review and meta-analysis	Systematic review and meta analysis	Systematic review and meta analysis	2019	Retrospectively registered in PROSPERO	RCTs only	Yes	Germany	4	Yes	Yes	9	8	Yes	Yes	Yes	2	2	Yes	No	Yes	English and other	No	Yes	Yes	No	Yes	Yes	No	Yes	No	No	No	No	Not applicable	Not applicable	Yes	Yes	Yes	No	No	No	No	No	No	No
16	British Journal of Dermatology	Medical dermatology	Skin cancer	The diagnostic accuracy of dermoscopy and reflectance confocal microscopy for amelanotic/hypomelanotic melanoma: a systematic review and meta-analysis*	Systematic review and meta analysis	None	2019	Retrospectively registered in PROSPERO	Non-RCTs	No	China	12	Yes	Yes	7	4	Yes	Yes	Yes	2	2	Yes	Yes	Yes	English only	No	Yes	Yes	Yes	Yes	Yes	No	No	No	No	No	No	Quality Assessment of Diagnostic Accuracy Studies (QUADAS-2)	Not applicable	Yes	Yes	Yes	Yes	No	No	No	No	No	No
17	British Journal of Dermatology	Medical dermatology	Psoriasis	Does weight loss reduce the severity and incidence of psoriasis or psoriatic arthritis? A Critically Appraised Topic*	None	Systematic review and meta analysis	2019	Unregistered	RCTs and non-RCTs	Yes	United Kingdom	6	Yes	Yes	14	6	Yes	Yes	Yes	2	2	Yes	No	Yes	English only	No	Yes	Yes	Yes	Yes	Yes	No	Yes	No	No	No	No	Preferred Reporting of CasE Series in Surgery (PROCESS)	Not applicable	Yes	Yes	Yes	No	No	No	No	No	No	No
18	British Journal of Dermatology	Medical dermatology	Psoriasis	Persistence and effectiveness of nonbiologic systemic therapies for moderate-to-severe psoriasis in adults: a systematic review*	Systematic review	Systematic review	2019	Retrospectively registered in PROSPERO	Non-RCTs	Yes	United Kingdom	13	Yes	Yes	8	4	Yes	Yes	No	2	2	Yes	No	Yes	English only	Yes, with explanation	Non Applicable	Non Applicable	Yes	Yes	Non Applicable	No	No	No	No	Yes	No	Not applicable	Not applicable	Yes	Yes	Yes	No	No	No	No	No	No	No
19	British Journal of Dermatology	Medical dermatology	Skin cancer	Do airline pilots and cabin crew have raised risks of melanoma and other skin cancers? Systematic review and meta-analysis*	Systematic review and meta analysis	None	2019	Retrospectively registered in PROSPERO	Non-RCTs	No	Australia	5	Yes	Yes	12	5	Yes	Yes	No	2	2	Yes	Yes	Yes	English and other	No	Yes	Yes	Yes	Yes	Yes	No	No	No	No	Yes	No	Not applicable	Not applicable	Yes	Yes	No	No	Yes	No	Yes	No	No	No
20	British Journal of Dermatology	Medical dermatology	Psoriasis	Factors predicting persistence of biologic drugs in psoriasis: a systematic review and meta-analysis	Systematic review and meta analysis	Systematic review and meta analysis	2019	Retrospectively registered in PROSPERO	Non-RCTs	No	Canada	4	Yes	Yes	16	5	Yes	Yes	Yes	2	2	Yes	Yes	Yes	English only	No	Yes	Yes	Yes	Yes	Yes	No	No	No	No	No	No	Quality in Prognosis Studies (QUIPS)	Not applicable	Yes	Yes	Yes	Yes	No	No	Yes	No	No	No
21	British Journal of Dermatology	Medical dermatology	Skin cancer; Nutritional deficiency	The effect of sunscreen on vitamin D: a review*	None	Systematic review	2019	Unregistered	RCTs and non-RCTs	No	Australia	6	Yes	Yes	75	3	Yes	Yes	No	2	2	Yes	No	Yes	English only	No	Yes	Non Applicable	Yes	Non Applicable	Non Applicable	No	No	No	No	No	No	Not applicable	Not applicable	Yes	Yes	No	No	No	No	No	No	No	No
22	British Journal of Dermatology	Paediatric dermatology	Infantile hemangiomas	Interventions for infantile haemangiomas of the skin: abridged Cochrane systematic review and GRADE assessments*	Systematic review	None	2019	Registered in another database	RCTs only	Yes	Colombia	7	Yes	Yes	28	13	Yes	Yes	No	2	2	Yes	No	Yes	English and other	No	Yes	Yes	Yes	Yes	Yes	No	Yes	No	No	No	No	Not applicable	Not applicable	Yes	Yes	Yes	No	Yes	Yes	No	No	No	No
23	British Journal of Dermatology	Medical dermatology	Cellulitis	A systematic review showing the lack of diagnostic criteria and tools developed for lower-limb cellulitis*	Systematic review	Systematic review	2019	Retrospectively registered in PROSPERO	Non-RCTs	No	United Kingdom	9	Yes	Yes	8	7	Yes	Yes	No	2	2	Yes	No	Yes	English and other	No	Non Applicable	Non Applicable	Yes	Non Applicable	Non Applicable	No	No	No	No	No	No	Quality Assessment of Diagnostic Accuracy Studies (QUADAS-2)	Not applicable	Yes	Yes	Yes	Yes	No	No	No	No	No	No
24	British Journal of Dermatology	Medical dermatology	Photodermatoses	Quality of life and psychological impact in the photodermatoses: a systematic review*	Systematic review	Systematic review	2019	Retrospectively registered in PROSPERO	RCTs and non-RCTs	No	United Kingdom	4	Yes	Yes	20	4	No	No	No	2	2	Yes	No	Yes	English only	No	Non Applicable	Non Applicable	Yes	Non Applicable	Non Applicable	No	No	No	No	No	No	NIH National Heart, Lung and Blood Institute Study Quality Assessment Tools	Not applicable	Yes	No	No	No	Yes	No	No	No	No	No
25	British Journal of Dermatology	Medical dermatology	Lichen planus	Topical calcineurin inhibitors in the treatment of oral lichen planus: a systematic review and meta-analysis*	Systematic review and meta analysis	None	2019	Retrospectively registered in PROSPERO	RCTs only	Yes	China	10	Yes	Yes	21	8	Yes	Yes	Yes	2	2	Yes	No	Yes	English and other	No	Yes	Yes	Yes	Yes	Yes	No	Yes	No	No	No	No	Not applicable	Not applicable	Yes	Yes	Yes	Yes	No	No	No	No	No	No
26	British Journal of Dermatology	Medical dermatology	Psoriasis	Serum homocysteine, folate and vitamin B12 levels in patients with psoriasis: a systematic review and meta-analysis*	Systematic review and meta analysis	Systematic review and meta analysis	2019	Retrospectively registered in PROSPERO	Non-RCTs	No	Taiwan	3	Yes	No	24	3	Yes	Yes	No	2	2	Yes	Yes	Yes	English only	No	Yes	Yes	Yes	Yes	Yes	No	No	No	No	Yes	No	Not applicable	Not applicable	Yes	Yes	Yes	No	No	No	No	No	No	No
27	British Journal of Dermatology	Medical dermatology	Rosacea	Interventions for rosacea based on the phenotype approach: an updated systematic review including GRADE assessments	Systematic review	Systematic review	2019	Registered in another database	RCTs only	Yes	Netherlands	7	Yes	Yes	152	10	Yes	Yes	Yes	2	2	Yes	No	Yes	English and other	No	Yes	Yes	Yes	Yes	Yes	No	Yes	No	No	No	No	Not applicable	Not applicable	Yes	Yes	Yes	No	No	Yes	No	No	No	No
28	British Journal of Dermatology	Medical dermatology	Psoriasis	Effects of psychosocial interventions on patient-reported outcomes in patients with psoriasis: a systematic review and meta-analysis	Systematic review and meta analysis	Systematic review and meta analysis	2019	Retrospectively registered in PROSPERO	RCTs and non-RCTs	Yes	Germany	7	Yes	Yes	19	4	Yes	Yes	Yes	2	2	Yes	No	Yes	English and other	No	Yes	Yes	Yes	Yes	Yes	No	Yes	No	No	No	No	Not applicable	Not applicable	Yes	Yes	Yes	No	No	No	No	No	No	No
29	Dermatology	Medical dermatology	Psoriasis	Coronary Artery Disease Assessed by Computed Tomography in Patients with Psoriasis: A Systematic Review and Meta-Analysis	Systematic review and meta analysis	Systematic review and meta analysis	2019	Unregistered	Non-RCTs	No	Denmark	5	Yes	Yes	14	2	Yes	Yes	No	2	Unspecified	Yes	Yes	Yes	English only	Yes, with explanation	Yes	Yes	Yes	Yes	Yes	No	No	No	No	Yes	No	Not applicable	Not applicable	Yes	No	No	Yes	No	No	No	No	No	No
30	Dermatology	Paediatric dermatology	Atopic dermatitis	Breastfeeding and Atopic Dermatitis Risk: A Systematic Review and Meta-Analysis of Prospective Cohort Studies	Systematic review and meta analysis	Meta analysis	2019	Unregistered	Non-RCTs	No	China	5	Yes	Yes	27	4	Yes	Yes	Yes	2	Unspecified	Yes	Yes	Yes	English only	No	Yes	Yes	Yes	Yes	Yes	No	No	No	No	Yes	No	Not applicable	Not applicable	Yes	Yes	Yes	No	No	No	No	No	No	No
31	Dermatology	Medical dermatology	Atopic dermatitis	The Bidirectional Association between Inflammatory Bowel Disease and Atopic Dermatitis: A Systematic Review and Meta-Analysis	Systematic review and meta analysis	Systematic review and meta analysis	2019	Unregistered	Non-RCTs	No	China	3	Yes	Yes	14	4	Yes	Yes	No	2	2	Yes	Yes	Yes	English only	No	Yes	Yes	Yes	Yes	Yes	No	No	No	No	Yes	No	Not applicable	Not applicable	Yes	Yes	Yes	Yes	No	No	No	No	No	No
32	Dermatology	Medical dermatology	Psoriasis	A Meta-Analysis of the Relationship between Tumor Necrosis Factor-α Polymorphisms and Psoriasis	Meta analysis	Meta analysis	2019	Unregistered	Non-RCTs	No	China	2	Yes	No	29	4	Yes	Yes	Yes	None	2	Yes	Yes	Yes	English and other	No	No	Yes	Yes	No	Yes	No	No	No	No	Yes	No	Not applicable	Not applicable	Yes	Yes	No	Yes	No	No	No	No	No	No
33	Dermatologic Surgery	Mohs surgery	Skin cancer	Expertise in Head and Neck Cutaneous Reconstructive Surgery	None	Systematic review	2019	Unregistered	RCTs and non-RCTs	No	United States of America (USA)	19	No	Yes	1319	2	No	Yes	No	2	None	No	No	Yes	English only	Yes, without explanation	Non Applicable	Non Applicable	No	Non Applicable	Non Applicable	No	No	No	No	No	No	Not applicable	Not applicable	Yes	No	No	No	No	No	No	No	No	No
34	Dermatologic Surgery	Medical dermatology	Alopecia	Platelet-Rich Plasma as a Treatment for Androgenetic Alopecia	None	Meta analysis	2019	Unregistered	RCTs and non-RCTs	Yes	Canada	13	No	No	10	1	No	No	No	None	None	No	No	Yes	English only	No	Yes	No	Yes	Yes	Yes	No	No	No	No	No	No	Not applicable	Not applicable	Yes	No	No	No	No	No	No	No	No	No
35	Dermatologic Surgery	Cosmetic dermatology	Cosmetic	Safety Studies in the Field of Liposuction: A Systematic Review	Systematic review	Systematic review	2019	Unregistered	RCTs and non-RCTs	No	Netherlands	4	Yes	Yes	26	8	No	Yes	No	3	Unspecified	Yes	No	Yes	English and other	No	Yes	Non Applicable	No	Non Applicable	Non Applicable	No	No	No	No	No	No	NIH National Heart, Lung and Blood Institute Study Quality Assessment Tool (for Observational Cohort and Cross-Sectional Studies)	Not applicable	Yes	Yes	Yes	Yes	No	No	No	No	No	No
36	Dermatologic Surgery	Medical dermatology	Skin cancer; Actinic keratosis	Use of Topical and Systemic Retinoids in Solid Organ Transplant Recipients: Update and Review of the Current Literature	None	Systematic review	2019	Unregistered	RCTs and non-RCTs	Yes	United States of America (USA)	4	No	No	36	1	No	No	No	None	None	No	No	No	English only	No	Non Applicable	Non Applicable	No	Non Applicable	Non Applicable	No	No	No	No	No	No	Not applicable	Not applicable	Yes	No	No	No	No	No	No	No	No	No
37	Dermatologic Surgery	Medical dermatology	Keloids	Disease Severity and Quality of Life Outcome Measurements in Patients With Keloids: A Systematic Review	Systematic review	None	2019	Unregistered	RCTs only	No	United States of America (USA)	5	Yes	No	41	2	Yes	No	No	2	None	No	No	Yes	English only	Yes, without explanation	Non Applicable	Non Applicable	No	Non Applicable	Non Applicable	No	No	No	No	No	No	Not applicable	Not applicable	Yes	Yes	No	No	No	No	No	No	No	No
38	Dermatologic Surgery	Medical dermatology	Alopecia	Emerging Nonsteroid-Based Procedural Therapies for Alopecia Areata: A Systematic Review	Systematic review	Systematic review	2019	Unregistered	RCTs and non-RCTs	Yes	United States of America (USA)	6	Yes	Yes	46	2	No	No	No	None	None	No	No	Yes	English only	No	Non Applicable	Non Applicable	Yes	Non Applicable	Non Applicable	No	No	No	No	No	No	Not applicable	Not applicable	Yes	No	No	No	No	No	No	No	No	No
39	Dermatologic Surgery	Mohs surgery	Superficial leiomyosarcoma	A Systematic Review of the Treatment of Superficial Leiomyosarcoma With Mohs Micrographic Surgery	Systematic review	Systematic review and meta analysis	2019	Unregistered	Non-RCTs	Yes	United States of America (USA)	4	No	No	10	2	No	No	No	None	None	No	No	No	English only	No	No	No	Yes	No	No	No	No	No	No	No	No	Not applicable	Not applicable	Yes	No	Yes	No	No	No	No	No	No	No
40	Dermatologic Surgery	Cosmetic dermatology	General dermatology	Evolution of the Picosecond Laser: A Review of Literature	None	Systematic review	2019	Unregistered	RCTs and non-RCTs	Yes	United States of America (USA)	6	Yes	No	27	1	No	No	No	None	None	No	No	Yes	English only	No	Non Applicable	Non Applicable	Yes	Non Applicable	Non Applicable	No	No	No	No	No	No	Not applicable	Not applicable	Yes	No	No	No	No	No	No	No	No	No
41	Dermatologic Surgery	Cosmetic dermatology	Cosmetic	A Systematic Review of Patient-Reported Outcomes for Cosmetic Indications of Botulinum Toxin Treatment	Systematic review	None	2019	Unregistered	RCTs and non-RCTs	No	United States of America (USA)	2	Yes	Yes	50	6	No	No	No	None	None	No	No	Yes	English only	No	Non Applicable	Non Applicable	Yes	Non Applicable	Non Applicable	No	No	No	No	No	No	Not applicable	Not applicable	Yes	Yes	Yes	No	Yes	No	No	No	No	No
42	Dermatologic Surgery	Medical dermatology	General dermatology	Utilization of Laser Therapy During Pregnancy: A Systematic Review of the Maternal and Fetal Effects Reported From 1960 to 2017	Systematic review	None	2019	Unregistered	Non-RCTs	No	United States of America (USA)	4	No	Yes	22	5	No	No	No	None	None	No	No	No	English only	No	Non Applicable	Non Applicable	Yes	Non Applicable	Non Applicable	No	No	No	No	No	No	Not applicable	Not applicable	Yes	No	Yes	No	Yes	No	No	No	No	No
43	Journal of the American Academy of Dermatology	Medical dermatology	Psoriasis	Association between psoriasis and celiac disease: A systematic review and meta-analysis	Systematic review and meta analysis	Systematic review and meta analysis	2019	Unregistered	Non-RCTs	No	Nepal	2	Yes	No	18	3	Yes	Yes	No	2	Unspecified	Yes	Yes	Yes	English only	No	Yes	Yes	Yes	Yes	Yes	No	No	No	No	Yes	No	Not applicable	Not applicable	Yes	No	Yes	No	No	No	Yes	No	No	No
44	Journal of the American Academy of Dermatology	Medical dermatology	Psoriasis	Prevalence of psoriatic arthritis in patients with psoriasis: A systematic review and meta-analysis of observational and clinical studies	Systematic review and meta analysis	Meta analysis	2019	Unregistered	RCTs and non-RCTs	No	Denmark	11	Yes	No	287	3	No	Yes	No	2	Unspecified	Yes	Yes	Yes	English only	No	Yes	Yes	Yes	Yes	Yes	No	No	No	No	Yes	No	Not applicable	Not applicable	Yes	Yes	No	Yes	No	No	No	No	No	No
45	Journal of the American Academy of Dermatology	Medical dermatology	Psoriasis	A systematic review of herpes zoster incidence and consensus recommendations on vaccination in adult patients on systemic therapy for psoriasis or psoriatic arthritis: From the Medical Board of the National Psoriasis Foundation	Systematic review	Systematic review	2019	Unregistered	RCTs and non-RCTs	No	United States of America (USA)	5	No	No	41	1	No	No	No	2	Unspecified	Yes	No	Yes	English only	No	Non Applicable	Non Applicable	No	Non Applicable	Non Applicable	No	Yes	No	No	Yes	No	Not applicable	Not applicable	Yes	No	No	No	No	No	No	No	No	No
46	Journal of the American Academy of Dermatology	Medical dermatology	Psoriasis	All-cause and cause-specific mortality in psoriasis: A systematic review and meta-analysis	Systematic review and meta analysis	Systematic review and meta analysis	2019	Unregistered	Non-RCTs	No	South Africa	4	Yes	Yes	12	3	Yes	Yes	No	2	2	Yes	Yes	Yes	English only	No	Yes	Yes	Yes	Yes	Yes	No	No	No	No	Yes	No	Not applicable	Not applicable	Yes	Yes	No	Yes	No	No	No	No	No	No
47	Journal of the American Academy of Dermatology	Cosmetic dermatology	Acne vulgaris	Platelet-rich plasma and its utility in the treatment of acne scars: A systematic review	Systematic review	None	2019	Unregistered	RCTs and non-RCTs	Yes	United States of America (USA)	2	Yes	No	13	1	No	No	No	None	None	No	No	Yes	English only	No	Non Applicable	Non Applicable	Yes	Non Applicable	Non Applicable	No	No	No	No	No	No	Not applicable	Not applicable	Yes	No	No	No	No	No	No	No	No	No
48	Journal of the American Academy of Dermatology	Medical dermatology	General dermatology	Platelet-rich plasma and its utility in medical dermatology: A systematic review	Systematic review	None	2019	Unregistered	RCTs and non-RCTs	Yes	United States of America (USA)	2	Yes	No	14	1	No	No	No	None	None	No	No	No	English only	No	Non Applicable	Non Applicable	Yes	Non Applicable	Non Applicable	No	No	No	No	No	No	Not applicable	Not applicable	Yes	No	No	No	No	No	No	No	No	No
49	Journal of the American Academy of Dermatology	Surgical dermatology	Skin cancer	Functional surgery versus amputation for in situ or minimally invasive nail melanoma: A meta-analysis	Meta analysis	Systematic review and meta analysis	2019	Unregistered	Non-RCTs	Yes	Korea, Republic of (South Korea)	4	Yes	Yes	5	7	Yes	Yes	No	2	Unspecified	Yes	Yes	Yes	English only	No	Yes	Yes	Yes	Yes	Yes	No	No	No	No	No	No	Risk of Bias Assessment Tool for Nonrandomized Studies (RoBANS)	Not applicable	Yes	Yes	Yes	No	No	No	No	No	No	No
50	Journal of the American Academy of Dermatology	Medical dermatology	IgA pemphigus	IgA pemphigus: A systematic review	Systematic review	Systematic review	2019	Unregistered	Non-RCTs	No	Israel and the Occupied Territories	5	Yes	Yes	119	3	Yes	Yes	No	2	None	No	No	Yes	English and other	No	Non Applicable	Non Applicable	No	Non Applicable	Non Applicable	No	No	No	No	No	No	Not applicable	Not applicable	Yes	Yes	No	Yes	No	No	No	No	No	No
51	Journal of the American Academy of Dermatology	Medical dermatology	General dermatology	Topical use of mammalian target of rapamycin inhibitors in dermatology: A systematic review with meta-analysis	Systematic review and meta analysis	Systematic review	2019	Unregistered	RCTs and non-RCTs	Yes	France	4	Yes	No	40	4	Yes	Yes	No	2	2	Yes	No	Yes	English and other	No	Yes	Yes	No	Yes	Yes	No	Yes	No	No	No	No	Not applicable	Not applicable	Yes	Yes	Yes	No	No	Yes	No	No	No	No
52	Journal of the American Academy of Dermatology	Medical dermatology	Atopic dermatitis	Placebo responses in randomized controlled trials for systemic therapy in atopic dermatitis: A systematic review and meta-analysis	Systematic review and meta analysis	Systematic review and meta analysis	2019	Unregistered	RCTs only	No	United States of America (USA)	7	Yes	Yes	64	6	Yes	Yes	Yes	2	None	No	No	Yes	English and other	Yes, with explanation	Yes	Yes	No	Yes	Yes	No	No	No	No	No	No	Not applicable	Not applicable	Yes	Yes	Yes	No	No	Yes	Yes	No	No	No
53	Journal of the American Academy of Dermatology	Medical dermatology	Atopic dermatitis	A systematic review and meta-analysis of the prevalence and phenotype of adult-onset atopic dermatitis	Systematic review and meta analysis	Systematic review and meta analysis	2019	Unregistered	Non-RCTs	No	United States of America (USA)	5	Yes	Yes	25	5	Yes	Yes	No	2	None	No	No	Yes	English and other	No	Yes	No	No	Yes	Yes	No	No	No	No	No	No	Not applicable	Not applicable	Yes	Yes	Yes	No	No	Yes	No	No	No	No
54	Journal of the American Academy of Dermatology	Medical dermatology	Alopecia	Comorbidities in alopecia areata: A systematic review and meta-analysis	Systematic review and meta analysis	Systematic review and meta analysis	2019	Unregistered	Non-RCTs	No	Korea, Republic of (South Korea)	4	Yes	No	87	4	Yes	Yes	No	2	Unspecified	Yes	Yes	Yes	English and other	No	Yes	Yes	Yes	No	Yes	No	No	No	No	Yes	No	Not applicable	Not applicable	Yes	Yes	Yes	Yes	No	No	No	No	No	No
55	Journal of the American Academy of Dermatology	Medical dermatology	Alopecia	Screening of thyroid function and autoantibodies in patients with alopecia areata: A systematic review and meta-analysis	Systematic review and meta analysis	Systematic review	2019	Unregistered	Non-RCTs	No	Korea, Republic of (South Korea)	4	No	No	50	4	No	No	No	2	None	No	No	Yes	English only	No	Yes	No	Yes	No	Yes	No	No	No	No	No	No	Not applicable	Not applicable	Yes	Yes	Yes	Yes	No	No	No	No	No	No
56	Journal of the American Academy of Dermatology	Cosmetic dermatology	Cosmetic	Analysis of spin in the reporting of studies of topical treatments of photoaged skin	None	Systematic review	2019	Unregistered	RCTs only	No	United States of America (USA)	7	Yes	Yes	20	3	Yes	No	No	2	None	No	No	Yes	English only	Yes, without explanation	Non Applicable	Non Applicable	Yes	Non Applicable	Non Applicable	No	No	No	No	No	No	Not applicable	Not applicable	Yes	Yes	Yes	No	No	No	No	No	No	No
57	Journal of the American Academy of Dermatology	Medical dermatology	Skin cancer; Lichen planus; Seborrheic keratosis; Solar lentigo	Reflectance confocal microscopy terminology glossary for nonmelanocytic skin lesions: A systematic review	Systematic review	Systematic review	2019	Unregistered	RCTs and non-RCTs	No	Chile	11	Yes	Yes	31	4	Yes	Yes	No	2	None	No	No	Yes	English and other	No	Non Applicable	Non Applicable	No	Non Applicable	Non Applicable	No	No	No	No	No	No	Not applicable	Not applicable	Yes	Yes	Yes	Yes	No	No	No	No	No	No
58	Journal of the American Academy of Dermatology	Medical dermatology	Alopecia	Association Between Alopecia Areata, Anxiety, and Depression: A Systematic Review and Meta-analysis	Systematic review and meta analysis	Systematic review and meta analysis	2019	Unregistered	Non-RCTs	No	United States of America (USA)	6	Yes	No	17	4	Yes	Yes	No	Unspecified	Unspecified	Yes	Yes	Yes	English only	No	Yes	Yes	Yes	Yes	No	No	No	No	No	Yes	No	Not applicable	Not applicable	Yes	Yes	No	Yes	No	No	No	No	No	No
59	Journal of the American Academy of Dermatology	Medical dermatology	Paraneoplastic pemphigus	Risk factors for death and survival in paraneoplastic pemphigus associated with hematologic malignancies in adults	None	Systematic review	2019	Unregistered	Non-RCTs	No	France	10	Yes	No	144	1	No	No	No	None	None	No	No	Yes	English and other	Yes, with explanation	Non Applicable	Non Applicable	No	Non Applicable	Non Applicable	No	No	No	No	No	No	Not applicable	Not applicable	Yes	No	No	No	No	No	No	No	No	No
60	Journal of the American Academy of Dermatology	Medical dermatology	Atopic dermatitis	Association between atopic dermatitis, depression, and suicidal ideation: A systematic review and meta-analysis	Systematic review and meta analysis	Systematic review and meta analysis	2019	Unregistered	RCTs and non-RCTs	No	United States of America (USA)	5	Yes	Yes	106	8	No	Yes	No	2	Unspecified	Yes	Yes	Yes	English and other	No	Yes	Yes	No	Yes	No	No	No	No	No	Yes	No	Not applicable	Not applicable	Yes	Yes	Yes	No	No	Yes	Yes	No	No	No
61	Journal of the American Academy of Dermatology	Medical dermatology	Pruritis	Cholestatic pruritus: Emerging mechanisms and therapeutics	None	Systematic review	2019	Unregistered	RCTs and non-RCTs	Yes	United States of America (USA)	6	Yes	No	21	4	No	No	No	None	None	No	No	Yes	English only	No	Non Applicable	Non Applicable	Yes	Non Applicable	Non Applicable	No	No	No	No	No	No	Not applicable	Not applicable	Yes	Yes	Yes	No	No	No	No	No	No	No
62	Journal of the American Academy of Dermatology	Medical dermatology	Alopecia	Methotrexate for alopecia areata: A systematic review and meta-analysis	Systematic review and meta analysis	Systematic review and meta analysis	2019	Unregistered	Non-RCTs	Yes	Australia	3	Yes	No	16	6	Yes	No	No	None	None	No	No	Yes	English and other	No	Yes	Yes	Yes	Yes	Yes	No	No	No	No	No	No	Not applicable	Not applicable	Yes	No	Yes	No	No	No	No	No	No	No
63	Journal of the American Academy of Dermatology	Medical dermatology	Prurigo nodularis	A systematic review of evidence-based treatments for prurigo nodularis	Systematic review	Systematic review	2019	Unregistered	RCTs and non-RCTs	Yes	United States of America (USA)	4	Yes	No	35	2	No	No	No	Unspecified	None	No	No	Yes	English only	Yes, without explanation	Non Applicable	Non Applicable	No	Non Applicable	Non Applicable	No	No	No	No	No	No	Not applicable	Not applicable	Yes	No	No	No	No	No	Yes	No	No	No
64	Journal of the American Academy of Dermatology	Medical dermatology	Extramammary Paget's disease	Sex Differences in Initial Treatment for Genital Extramammary Paget’s Disease in the United States: A Systematic Review	Systematic review	Systematic review	2019	Unregistered	Non-RCTs	No	United States of America (USA)	7	Yes	No	60	5	Yes	Yes	No	2	None	No	No	Yes	English only	Yes, with explanation	Non Applicable	Non Applicable	Yes	Non Applicable	Non Applicable	No	No	No	No	No	No	Not applicable	Not applicable	Yes	Yes	Yes	Yes	No	No	No	No	No	No
65	Journal of the American Academy of Dermatology	Medical dermatology	Skin cancer	The diagnostic accuracy of dermoscopy for basal cell carcinoma: A systematic review and meta-analysis	Systematic review and meta analysis	Systematic review and meta analysis	2019	Retrospectively registered in PROSPERO	RCTs and non-RCTs	No	United States of America (USA)	7	Yes	No	17	4	Yes	Yes	Yes	2	Unspecified	Yes	No	Yes	English only	No	Yes	Yes	Yes	Yes	Yes	No	No	No	No	No	No	Quality Assessment of Diagnostic Accuracy Studies (QUADAS-2)	Not applicable	Yes	Yes	Yes	No	No	No	No	No	No	No
66	Journal of the American Academy of Dermatology	Medical dermatology	Warts	Intralesional immunotherapy for the treatment of warts: A network meta-analysis	Meta analysis	Meta analysis	2019	Retrospectively registered in PROSPERO	RCTs only	Yes	Egypt	10	Yes	Yes	17	4	Yes	No	No	2	3	Yes	No	Yes	English and other	No	Yes	Yes	Yes	No	Yes	No	Yes	No	No	No	No	Not applicable	Not applicable	Yes	No	Yes	Yes	No	No	Yes	No	No	No
67	Journal of the American Academy of Dermatology	Medical dermatology	Atopic dermatitis	Relative efficacy of systemic treatments for atopic dermatitis	None	Systematic review	2019	Unregistered	RCTs only	Yes	United States of America (USA)	4	Yes	No	41	2	No	No	No	2	None	No	No	Yes	English only	Yes, without explanation	Non Applicable	Non Applicable	Yes	Non Applicable	Non Applicable	No	No	No	No	No	No	Not applicable	Not applicable	Yes	Yes	No	No	No	No	No	No	No	No
68	Journal of the American Academy of Dermatology	Medical dermatology	Atopic dermatitis	Association between atopic dermatitis and extracutaneous bacterial and mycobacterial infections: A systematic review and meta-analysis	Systematic review and meta analysis	Systematic review and meta analysis	2019	Unregistered	Non-RCTs	No	United States of America (USA)	3	Yes	Yes	7	5	No	Yes	No	1	Unspecified	Yes	Yes	Yes	English and other	No	Yes	Yes	Yes	Yes	Yes	No	No	No	No	Yes	No	Not applicable	Not applicable	Yes	Yes	Yes	Yes	No	No	No	No	No	No
69	Journal of the American Academy of Dermatology	Medical dermatology	Remnant omphalomesenteric duct	Cutaneous presentations of omphalomesenteric duct remnant: A systematic review of the literature	Systematic review	Systematic review	2019	Retrospectively registered in PROSPERO	Non-RCTs	No	Israel and the Occupied Territories	11	Yes	Yes	60	2	Yes	Yes	No	2	None	No	No	Yes	English only	No	Non Applicable	Non Applicable	No	Non Applicable	Non Applicable	No	No	No	No	No	No	Not applicable	Not applicable	Yes	No	No	No	No	No	No	No	No	No
70	Journal of the American Academy of Dermatology	Medical dermatology	Actinic keratosis	Laser-assisted photodynamic therapy for actinic keratosis: A systematic review and meta-analysis	Systematic review and meta analysis	Systematic review and meta analysis	2019	Prospectively registered in PROSPERO	RCTs only	Yes	Germany	6	Yes	No	7	8	Yes	Yes	Yes	2	2	Yes	No	Yes	English only	No	Yes	Yes	No	Yes	Yes	No	Yes	No	No	No	No	Not applicable	Not applicable	Yes	Yes	Yes	No	No	No	No	No	No	No
71	Journal of the American Academy of Dermatology	Medical dermatology	General dermatology	Issues in transgender dermatology: A systematic review of the literature	Systematic review	Systematic review	2019	Unregistered	RCTs and non-RCTs	No	United States of America (USA)	3	Yes	Yes	108	1	No	No	No	None	None	No	No	No	English only	No	Non Applicable	Non Applicable	No	Non Applicable	Non Applicable	No	No	No	No	No	No	Not applicable	Not applicable	Yes	No	No	No	No	No	No	No	No	No
72	Journal of the American Academy of Dermatology	Medical dermatology	Skin cancer	Voriconazole exposure and risk of cutaneous squamous cell carcinoma among lung or hematopoietic cell transplant patients: A systematic review and meta-analysis	Systematic review and meta analysis	Systematic review and meta analysis	2019	Unregistered	Non-RCTs	No	United States of America (USA)	4	Yes	Yes	8	2	Yes	Yes	Yes	2	2	Yes	Yes	Yes	English and other	No	Yes	Yes	Yes	Yes	Yes	No	No	No	No	Yes	No	Not applicable	Not applicable	Yes	Yes	No	No	No	No	No	No	No	No
73	Journal of the American Academy of Dermatology	Medical dermatology	Scabies	Efficacy and safety of antiscabietic agents: A systematic review and network meta-analysis of randomized controlled trials	Systematic review and meta analysis	Systematic review and meta analysis	2019	Retrospectively registered in PROSPERO	RCTs only	Yes	Thailand	5	Yes	Yes	53	6	Yes	No	No	2	2	Yes	Yes	Yes	English only	No	Yes	Yes	Yes	Yes	Yes	No	Yes	No	No	No	No	Not applicable	Not applicable	Yes	No	Yes	No	No	No	Yes	No	No	No
74	Journal of the American Academy of Dermatology	Medical dermatology	Alopecia	Complementary & Alternative Medicine for Alopecia Areata: A Systematic Review	Systematic review	None	2019	Retrospectively registered in PROSPERO	RCTs and non-RCTs	Yes	United States of America (USA)	6	Yes	No	16	2	No	No	No	2	None	No	No	Yes	English only	No	Non Applicable	Non Applicable	Yes	Non Applicable	Non Applicable	No	No	No	No	No	No	Not applicable	Not applicable	Yes	Yes	No	No	No	No	No	No	No	No
75	Journal of the American Academy of Dermatology	Medical dermatology	Vitiligo	Serum homocysteine, folate, and vitamin B12 levels in patients with vitiligo and their potential roles as disease activity biomarkers: A systematic review and meta-analysis	Systematic review and meta analysis	Systematic review and meta analysis	2019	Retrospectively registered in PROSPERO	Non-RCTs	No	Taiwan	3	Yes	No	22	3	Yes	Yes	No	2	Unspecified	Yes	Yes	Yes	English only	No	Yes	Yes	Yes	Yes	Yes	No	No	No	No	Yes	No	Not applicable	Not applicable	Yes	Yes	Yes	No	No	No	No	No	No	No
76	Journal of the American Academy of Dermatology	Medical dermatology	Atopic dermatitis	A systematic review and meta-analysis of the regional and age-related differences in atopic dermatitis clinical characteristics	Systematic review and meta analysis	Systematic review	2019	Unregistered	Non-RCTs	No	Singapore	3	Yes	Yes	101	8	Yes	Yes	No	2	None	No	No	Yes	English and other	No	Yes	Yes	No	No	No	No	No	No	No	No	No	Not applicable	Not applicable	Yes	Yes	Yes	No	No	Yes	Yes	No	No	No
77	Journal of the American Academy of Dermatology	Medical dermatology	General dermatology	Sexual dysfunction in men taking systemic dermatologic medication: A systematic review	Systematic review	Systematic review	2019	Unregistered	RCTs and non-RCTs	No	United States of America (USA)	5	Yes	No	59	1	No	No	No	None	Unspecified	Yes	No	Yes	English and other	No	Non Applicable	Non Applicable	Yes	Non Applicable	Non Applicable	No	Yes	No	No	No	No	Not applicable	Not applicable	Yes	No	No	No	No	No	No	No	No	No
78	Journal of the American Academy of Dermatology	Medical dermatology	General dermatology	Infertility and teratogenicity after paternal exposure to systemic dermatologic medications: A systematic review	Systematic review	Systematic review	2019	Unregistered	RCTs and non-RCTs	No	United States of America (USA)	4	Yes	No	19	3	No	No	No	2	None	No	No	Yes	English only	No	Non Applicable	Non Applicable	No	Non Applicable	Non Applicable	No	No	No	No	No	No	Not applicable	Not applicable	Yes	Yes	Yes	No	No	No	No	No	No	No
79	Journal of the American Academy of Dermatology	Paediatric dermatology	Erythema multiforme	Triggers, clinical manifestations, and management of pediatric erythema multiforme: A systematic review	Systematic review	Systematic review	2019	Unregistered	Non-RCTs	No	Lebanon	6	Yes	Yes	113	3	No	Yes	Yes	2	None	No	No	Yes	English and other	No	Non Applicable	Non Applicable	No	Non Applicable	Non Applicable	No	No	No	No	No	No	Not applicable	Not applicable	Yes	Yes	Yes	No	No	No	No	No	No	No
80	JAMA Dermatology	Medical dermatology	Cellulitis	Assessment of Antibiotic Treatment of Cellulitis and Erysipelas A Systematic Review and Meta-analysis	Systematic review and meta analysis	Systematic review and meta analysis	2019	Unregistered	RCTs only	Yes	United Kingdom	4	Yes	Yes	43	11	Yes	Yes	No	2	Unspecified	Yes	No	Yes	English only	No	Yes	Yes	Yes	Yes	Yes	No	Yes	No	No	No	No	Not applicable	Not applicable	Yes	Yes	Yes	No	No	Yes	No	No	No	No
81	JAMA Dermatology	Medical dermatology	Hidradenitis suppurativa	Association of Hidradenitis Suppurativa With Inflammatory Bowel Disease A Systematic Review and Meta-analysis	Systematic review and meta analysis	Meta analysis	2019	Unregistered	Non-RCTs	No	Taiwan	2	Yes	Yes	8	3	No	Yes	No	2	Unspecified	No	No	Yes	English only	No	Yes	Yes	No	Yes	Yes	No	No	No	No	Yes	No	Not applicable	Not applicable	Yes	Yes	Yes	No	No	No	No	No	No	No
82	JAMA Dermatology	Medical dermatology	Leprosy	Risk Factors for Physical Disability in Patients With Leprosy A Systematic Review and Meta-analysis	Systematic review and meta analysis	Systematic review and meta analysis	2019	Unregistered	Non-RCTs	No	Brazil	8	Yes	Yes	32	3	Yes	Yes	Yes	2	Unspecified	Yes	Yes	Yes	English only	Yes, without explanation	Yes	Yes	Yes	Yes	Yes	No	No	No	No	No	No	NIH National Heart, Lung and Blood Institute Study Quality Assessment Tool (for Observational Cohort and Cross-Sectional Studies)	Not applicable	Yes	No	No	Yes	No	No	Yes	No	No	No
83	JAMA Dermatology	Medical dermatology	Skin cancer	Accuracy of Computer-Aided Diagnosis of Melanoma A Meta-analysis	Meta analysis	None	2019	Unregistered	Non-RCTs	No	Austria	5	Yes	No	132	3	Yes	Yes	No	2	Unspecified	Yes	No	Yes	English and other	Yes, without explanation	Yes	Yes	Yes	Yes	Yes	No	No	No	No	No	No	Quality Assessment of Diagnostic Accuracy Studies (QUADAS-2)	Not applicable	Yes	No	No	No	No	No	No	No	No	No
84	JAMA Dermatology	Medical dermatology	General dermatology	Utility of Naltrexone Treatment for Chronic Inflammatory Dermatologic Conditions A Systematic Review	Systematic review	None	2019	Unregistered	RCTs and non-RCTs	Yes	United States of America (USA)	4	Yes	No	22	1	No	No	No	Unspecified	None	No	No	Yes	English only	No	Non Applicable	Non Applicable	Yes	Non Applicable	Non Applicable	No	No	No	No	No	No	Not applicable	Not applicable	Yes	No	No	No	No	No	No	No	No	No
85	JAMA Dermatology	Medical dermatology	Vitiligo	Treatment Outcomes of Topical Calcineurin Inhibitor Therapy for Patients With Vitiligo A Systematic Review and Meta-analysis	Systematic review and meta analysis	Systematic review and meta analysis	2019	Unregistered	RCTs only	Yes	Korea, Republic of (South Korea)	7	Yes	Yes	56	4	No	Yes	Yes	2	None	No	Yes	Yes	English and other	No	Yes	Yes	Yes	Yes	Yes	No	No	No	No	No	No	Not applicable	Not applicable	Yes	Yes	Yes	Yes	No	No	No	No	No	No
86	JAMA Dermatology	Medical dermatology	Hidradenitis suppurativa	Depression and Anxiety in Adults With Hidradenitis Suppurativa A Systematic Review and Meta-analysis	Systematic review and meta analysis	Systematic review and meta analysis	2019	Unregistered	Non-RCTs	No	Canada	13	Yes	Yes	10	3	Yes	Yes	Yes	2	2	Yes	Yes	Yes	English and other	No	Yes	Yes	Yes	Yes	Yes	No	No	No	No	Yes	No	Not applicable	Not applicable	Yes	Yes	No	No	No	No	No	No	No	No
87	JAMA Dermatology	Medical dermatology	Psoriasis	Association Between Psoriasis and Sexual and Erectile Dysfunction in Epidemiologic Studies A Systematic Review	Systematic review	None	2019	Unregistered	RCTs and non-RCTs	No	Spain	5	Yes	No	28	2	Yes	No	No	2	None	No	No	Yes	English only	No	Non Applicable	Non Applicable	Yes	Non Applicable	Non Applicable	No	No	No	No	No	No	Not applicable	Not applicable	Yes	Yes	No	No	No	No	No	No	No	No
88	JAMA Dermatology	Medical dermatology	Skin cancer	Imatinib Treatment for Locally Advanced or Metastatic Dermatofibrosarcoma Protuberans A Systematic Review	Systematic review	Systematic review	2019	Unregistered	Non-RCTs	Yes	Chile	5	Yes	Yes	9	2	Yes	Yes	No	2	2	Yes	No	Yes	English and other	Yes, without explanation	Non Applicable	Non Applicable	Yes	Non Applicable	Non Applicable	No	Yes	No	No	No	No	Not applicable	Not applicable	Yes	Yes	No	No	No	No	No	No	No	No
89	JAMA Dermatology	Medical dermatology	Skin cancer	Evaluation of the Number-Needed-to-Biopsy Metric for the Diagnosis of Cutaneous Melanoma A Systematic Review and Meta-analysis	Systematic review and meta analysis	None	2019	Unregistered	Non-RCTs	No	United States of America (USA)	5	Yes	Yes	46	3	Yes	No	No	1	None	No	No	Yes	English only	Yes, with explanation	Yes	No	Yes	Yes	Yes	No	No	No	No	No	No	Not applicable	Not applicable	Yes	Yes	No	No	No	No	No	No	No	No
90	JAMA Dermatology	Medical dermatology	Mycosis fungoides	Comparison of Narrowband UV-B With Psoralen–UV-A Phototherapy for Patients With Early-Stage Mycosis Fungoides A Systematic Review and Meta-analysis	Systematic review and meta analysis	Systematic review	2019	Unregistered	Non-RCTs	Yes	Australia	4	Yes	Yes	7	6	Yes	No	No	None	2	Yes	Yes	Yes	English and other	No	Yes	Yes	Yes	Yes	Yes	No	Yes	No	No	No	No	Not applicable	Not applicable	Yes	No	Yes	No	No	No	No	No	No	No
91	JAMA Dermatology	Medical dermatology	General dermatology	A State-of-the-Art Review Highlighting Medical Overuse in Dermatology, 2017-2018 A Systematic Review	Systematic review	None	2019	Unregistered	RCTs and non-RCTs	No	United States of America (USA)	5	Yes	No	10	2	Yes	No	No	None	None	No	No	No	English only	Yes, with explanation	Non Applicable	Non Applicable	No	Non Applicable	Non Applicable	No	No	No	No	No	No	Not applicable	Not applicable	Yes	Yes	No	No	No	No	No	No	No	No
92	JAMA Dermatology	Medical dermatology	Atopic dermatitis	Association Between Atopic Dermatitis and Suicidality A Systematic Review and Meta-analysis	Systematic review and meta analysis	Systematic review and meta analysis	2019	Retrospectively registered in PROSPERO	Non-RCTs	No	United States of America (USA)	4	Yes	Yes	15	4	Yes	Yes	No	2	Unspecified	Yes	Yes	Yes	English only	No	Yes	Yes	Yes	Yes	Yes	No	No	No	No	Yes	No	Not applicable	Not applicable	Yes	Yes	Yes	No	No	No	No	No	No	No
93	JAMA Dermatology	Medical dermatology	Chronic idiopathic urticaria	Benefits and Harms of Omalizumab Treatment in Adolescent and Adult Patients With Chronic Idiopathic (Spontaneous) Urticaria A Meta-analysis of “Real-world” Evidence	Meta analysis	Meta analysis	2019	Unregistered	Non-RCTs	Yes	United States of America (USA)	8	Yes	No	67	4	Yes	No	No	2	None	No	Yes	Yes	English only	Yes, with explanation	Yes	Yes	Yes	Yes	Yes	No	No	No	No	No	No	Not applicable	Not applicable	Yes	Yes	Yes	Yes	No	No	No	No	No	No
94	JAMA Dermatology	Medical dermatology	Psoriasis	Association of Psoriasis With the Risk of Developing or Dying of Cancer A Systematic Review and Meta-analysis	Systematic review and meta analysis	Systematic review and meta analysis	2019	Unregistered	Non-RCTs	No	United Kingdom	5	Yes	Yes	58	6	Yes	No	No	1	Unspecified	Yes	No	Yes	English and other	No	Yes	Yes	Yes	No	Yes	No	No	No	No	Yes	No	Not applicable	Not applicable	Yes	Yes	Yes	Yes	No	Yes	No	No	No	No
95	JAMA Dermatology	Medical dermatology	Psoriasis	Association of HLA-C*06:02 Status With Differential Response to Ustekinumab in Patients With Psoriasis A Systematic Review and Meta-analysis	Systematic review and meta analysis	Systematic review and meta analysis	2019	Retrospectively registered in PROSPERO	RCTs and non-RCTs	Yes	Netherlands	5	Yes	Yes	8	6	Yes	Yes	Yes	2	2	Yes	No	Yes	English and other	Yes, without explanation	Yes	Yes	Yes	Yes	Yes	No	No	No	No	Yes	No	Not applicable	Not applicable	Yes	Yes	Yes	Yes	No	No	No	No	No	No
96	JAMA Dermatology	Medical dermatology	Skin cancer	Evidence-Based Clinical Practice Guidelines for Microcystic Adnexal Carcinoma Informed by a Systematic Review	Systematic review	Systematic review	2019	Unregistered	Non-RCTs	No	Canada	46	Yes	No	55	4	Yes	No	No	Unspecified	Unspecified	Yes	No	No	English only	Yes, with explanation	Non Applicable	Non Applicable	No	Non Applicable	Non Applicable	No	No	No	Yes	No	No	Not applicable	Not applicable	Yes	Yes	Yes	Yes	No	No	No	No	No	No
97	JAMA Dermatology	Medical dermatology	Atopic dermatitis	Application of Topical Phosphodiesterase 4 Inhibitors in Mild to Moderate Atopic Dermatitis A Systematic Review and Meta-analysis	Systematic review and meta analysis	Meta analysis	2019	Retrospectively registered in PROSPERO	RCTs only	Yes	China	7	Yes	Yes	7	9	Yes	Yes	No	2	2	Yes	Yes	Yes	English and other	No	Yes	Yes	Yes	Yes	Yes	No	Yes	No	No	No	No	Not applicable	Not applicable	Yes	Yes	Yes	No	No	No	No	No	No	No
98	JAMA Dermatology	Medical dermatology	Psoriasis	Decision-Analytic Modeling for Time-Effectiveness of the Sequence of Induction Treatments for Moderate to Severe Plaque Psoriasis	None	Systematic review	2019	Prospectively registered in PROSPERO	RCTs only	No	Germany	4	No	No	27	4	Yes	Yes	Yes	2	Unspecified	Yes	No	Yes	English only	Yes, with explanation	Yes	Yes	No	Yes	Yes	No	Yes	No	No	No	No	Not applicable	Not applicable	Yes	Yes	Yes	No	No	No	No	No	No	No
99	Journal of the European Academy of Dermatology and Venereology	Medical dermatology	Pityriasis lichenoides	A systematic review of treatments for pityriasis lichenoides	Systematic review	Systematic review	2019	Unregistered	RCTs and non-RCTs	Yes	Italy	4	Yes	No	37	2	Yes	Yes	No	Unspecified	Unspecified	Yes	No	Yes	English only	No	Non Applicable	Non Applicable	Yes	Non Applicable	Non Applicable	No	Yes	No	No	No	No	Not applicable	Not applicable	Yes	No	No	No	No	No	Yes	No	No	No
100	Journal of the European Academy of Dermatology and Venereology	Medical dermatology	General dermatology	The prevalence of self-declared sensitive skin: a systematic review and meta-analysis	Systematic review and meta analysis	Systematic review and meta analysis	2019	Unregistered	RCTs and non-RCTs	No	China	3	Yes	No	26	1	Yes	Yes	No	2	Unspecified	Yes	No	Yes	English and other	No	Yes	Yes	No	Yes	Yes	No	No	No	No	Yes	No	Not applicable	Not applicable	Yes	No	No	No	No	No	No	No	No	No
101	Journal of the European Academy of Dermatology and Venereology	Medical dermatology	Erythema multiforme	Interventions for erythema multiforme: a systematic review	Systematic review	Systematic review	2019	Retrospectively registered in PROSPERO	RCTs and non-RCTs	Yes	France	4	Yes	Yes	7	7	Yes	Yes	Yes	2	2	Yes	No	Yes	English and other	No	Non Applicable	Non Applicable	Yes	Non Applicable	Non Applicable	No	Yes	No	No	No	No	Not applicable	Not applicable	Yes	Yes	Yes	No	No	Yes	No	No	No	No
102	Journal of the European Academy of Dermatology and Venereology	Medical dermatology	Psoriasis	Efficacy and safety of systemic treatments in psoriatic arthritis: a systematic review, meta-analysis and GRADE evaluation	Systematic review and meta analysis	Systematic review	2019	Unregistered	RCTs only	Yes	Germany	4	Yes	Yes	20	3	Yes	Yes	No	2	Unspecified	Yes	No	Yes	English only	No	Yes	Yes	Yes	Yes	No	No	Yes	No	No	No	No	Not applicable	Not applicable	Yes	Yes	Yes	No	No	No	No	No	No	No
103	Journal of the European Academy of Dermatology and Venereology	Medical dermatology	Psoriasis; Acne vulgaris; Atopic dermatitis	A systematic review of factors influencing treatment adherence in chronic inflammatory skin disease – strategies for optimizing treatment outcome	Systematic review	Systematic review	2019	Unregistered	RCTs and non-RCTs	No	Germany	6	Yes	Yes	39	1	No	No	No	None	None	No	No	No	English and other	Yes, without explanation	Non Applicable	Non Applicable	No	Non Applicable	Non Applicable	No	No	No	No	No	No	Not applicable	Not applicable	Yes	No	No	No	No	No	No	No	No	No
104	Journal of the European Academy of Dermatology and Venereology	Medical dermatology	Alopecia	Minoxidil for patchy alopecia areata: systematic review and meta-analysis	Systematic review and meta analysis	Meta analysis	2019	Registered in another database	RCTs only	Yes	Brazil	5	Yes	Yes	59	12	Yes	Yes	Yes	2	Unspecified	Yes	No	Yes	English and other	No	Yes	Yes	No	Yes	Yes	No	Yes	No	No	No	No	Not applicable	Not applicable	Yes	Yes	Yes	No	No	Yes	No	No	No	No
105	Journal of the European Academy of Dermatology and Venereology	Medical dermatology	Skin cancer	Comparing treatments for basal cell carcinoma in terms of long-term treatment-failure: a network meta-analysis	Meta analysis	Systematic review and meta analysis	2019	Retrospectively registered in PROSPERO	RCTs only	Yes	United States of America (USA)	4	Yes	Yes	14	4	Yes	Yes	No	None	Unspecified	Yes	No	Yes	English and other	No	Yes	Yes	Yes	Yes	Yes	No	Yes	No	No	No	No	Not applicable	Not applicable	Yes	Yes	Yes	Yes	No	No	No	No	No	No
106	Journal of the European Academy of Dermatology and Venereology	Medical dermatology	Skin cancer	Metastasis of cutaneous squamous cell carcinoma in organ transplant recipients and the immunocompetent population: is there a difference? a systematic review and meta-analysis	Systematic review and meta analysis	Systematic review	2019	Unregistered	Non-RCTs	No	Netherlands	4	Yes	Yes	53	4	Yes	Yes	No	2	Unspecified	Yes	No	Yes	English and other	No	Yes	No	Yes	Yes	No	No	No	No	No	Yes	No	Not applicable	Not applicable	Yes	Yes	No	Yes	No	No	No	No	No	No
107	Journal of the European Academy of Dermatology and Venereology	Medical dermatology	Psoriasis	Dermoscopic features of psoriasis of the skin, scalp and nails – a systematic review	Systematic review	None	2019	Unregistered	Non-RCTs	No	Poland	3	Yes	Yes	46	3	No	No	No	None	None	No	No	No	English only	No	Non Applicable	Non Applicable	No	Non Applicable	Non Applicable	No	No	No	No	No	No	Not applicable	Not applicable	Yes	No	No	Yes	No	No	Yes	No	No	No
108	Journal of the European Academy of Dermatology and Venereology	Medical dermatology	Atopic dermatitis	Zinc and atopic dermatitis: a systematic review and meta-analysis	Systematic review and meta analysis	Systematic review	2019	Retrospectively registered in PROSPERO	RCTs and non-RCTs	Yes	South Africa	4	Yes	Yes	15	3	Yes	No	No	2	2	Yes	Yes	Yes	English only	No	Yes	Yes	Yes	Yes	Yes	No	Yes	No	No	Yes	No	Not applicable	Not applicable	Yes	No	No	Yes	No	No	Yes	No	No	No
109	Journal of the European Academy of Dermatology and Venereology	Medical dermatology	Cutaenous lymphomas	DNA copy number imbalances in primary cutaneous lymphomas	None	Meta analysis	2019	Unregistered	Non-RCTs	No	Romania	5	No	No	22	2	No	Yes	Yes	None	None	No	No	Yes	English and other	Yes, without explanation	Yes	No	No	No	No	No	No	No	No	No	No	Not applicable	Not applicable	Yes	No	No	Yes	No	No	No	No	No	No
110	Journal of the European Academy of Dermatology and Venereology	Medical dermatology	Skin cancer	Comparison of guidelines for the management of patients with high-risk and advanced cutaneous squamous cell carcinoma – a systematic review	Systematic review	None	2019	Unregistered	Non-RCTs	No	Germany	4	Yes	Yes	5	10	Yes	Yes	No	2	None	No	No	Yes	English and other	Yes, with explanation	Non Applicable	Non Applicable	Yes	Non Applicable	Non Applicable	No	No	No	No	No	No	Not applicable	Not applicable	Yes	Yes	No	No	No	No	No	No	No	No
111	Journal of the European Academy of Dermatology and Venereology	Medical dermatology	Actinic keratosis	Efficacy of photodynamic therapy combined with topical interventions for the treatment of actinic keratosis: a meta-analysis	Meta analysis	None	2019	Retrospectively registered in PROSPERO	RCTs only	Yes	Germany	4	Yes	Yes	10	8	Yes	No	Yes	2	2	Yes	No	Yes	English and other	No	Yes	Yes	Yes	Yes	Yes	No	Yes	No	No	No	No	Not applicable	Not applicable	Yes	Yes	Yes	No	No	No	No	No	No	No
112	Journal of the European Academy of Dermatology and Venereology	Medical dermatology	Skin cancer	Cost-of-illness of melanoma in Europe – a systematic review of the published literature	Systematic review	None	2019	Unregistered	Non-RCTs	No	Germany	3	Yes	Yes	6	1	Yes	Yes	No	None	None	No	No	Yes	English only	No	Non Applicable	Non Applicable	Yes	Non Applicable	Non Applicable	No	No	No	No	No	No	Not applicable	Not applicable	Yes	No	No	No	No	No	No	No	No	No
113	Journal of the European Academy of Dermatology and Venereology	Medical dermatology	Skin ulcer	A systematic review on risk factors in developing a first-time Venous Leg Ulcer	Systematic review	Meta analysis	2019	Unregistered	Non-RCTs	No	Netherlands	5	Yes	Yes	5	4	Yes	Yes	Yes	2	2	Yes	No	Yes	English and other	No	Non Applicable	Non Applicable	Yes	Non Applicable	Non Applicable	No	No	No	No	Yes	No	Not applicable	Not applicable	Yes	No	Yes	No	Yes	No	No	No	No	No
114	Journal of the European Academy of Dermatology and Venereology	Medical dermatology	Systemic sclerosis	Increased risk of mortality in systemic sclerosis associated digital ulcers: a systematic review and meta-analysis	Systematic review and meta analysis	Systematic review and meta analysis	2019	Retrospectively registered in PROSPERO	Non-RCTs	No	France	9	Yes	Yes	10	2	Yes	No	Yes	2	2	Yes	No	Yes	English and other	No	Yes	Yes	Yes	Yes	Yes	No	No	No	No	Yes	No	Not applicable	Not applicable	Yes	Yes	No	No	No	No	No	No	No	No
115	Journal of the European Academy of Dermatology and Venereology	Cosmetic dermatology	Favre-Racouchot disease	Favre–Racouchot disease: systematic review and possible therapeutic strategies	Systematic review	None	2019	Unregistered	Non-RCTs	Yes	Italy	5	Yes	Yes	33	4	No	Yes	No	None	None	No	No	No	English only	No	No	Yes	Yes	Yes	Yes	No	No	No	No	No	No	Not applicable	Not applicable	Yes	Yes	No	No	No	No	Yes	No	No	No
116	Journal of the European Academy of Dermatology and Venereology	Medical dermatology	Alopecia	Alopecia neoplastica as a sign of visceral malignancies: a systematic review	Systematic review	Systematic review	2019	Unregistered	Non-RCTs	No	Italy	10	Yes	No	118	3	Yes	Yes	Yes	2	None	No	No	Yes	English only	No	Non Applicable	Non Applicable	No	Non Applicable	Non Applicable	No	No	No	No	No	No	Not applicable	Not applicable	Yes	Yes	Yes	No	No	No	No	No	No	No
117	Journal of the European Academy of Dermatology and Venereology	Medical dermatology	Alopecia	JAK inhibitors for alopecia areata: a systematic review and meta-analysis	Systematic review and meta analysis	Systematic review and meta analysis	2019	Unregistered	Non-RCTs	Yes	Australia	2	Yes	Yes	30	6	Yes	Yes	No	None	None	No	No	Yes	English and other	No	Yes	Yes	No	Yes	Yes	No	No	No	No	No	No	Not applicable	Not applicable	Yes	Yes	Yes	No	No	No	No	No	No	No
118	Journal of the European Academy of Dermatology and Venereology	Medical dermatology	Ulcus vulvae acutum lipschutz	Ulcus vulvae acutum Lipschutz: a systematic literature review and a diagnostic and therapeutic algorithm	Systematic review	Systematic review and meta analysis	2019	Unregistered	Non-RCTs	No	Austria	4	Yes	No	21	2	Yes	Yes	No	None	None	No	No	Yes	English only	Yes, without explanation	No	No	Yes	No	No	No	No	No	No	No	No	Not applicable	Not applicable	Yes	No	No	No	No	No	No	No	No	No
119	Journal of the European Academy of Dermatology and Venereology	Medical dermatology	Psoriasis	Long-term efficacy of novel therapies in moderate-to-severe plaque psoriasis: a systematic review and network meta-analysis of PASI response	Systematic review and meta analysis	Systematic review and meta analysis	2019	Unregistered	RCTs only	Yes	United Kingdom	6	Yes	Yes	98	3	No	Yes	No	2	Unspecified	Yes	No	Yes	English only	Yes, without explanation	Yes	Yes	No	No	Yes	No	Yes	No	No	No	No	Not applicable	Not applicable	Yes	Yes	Yes	No	No	No	No	No	No	No
120	Journal of the European Academy of Dermatology and Venereology	Medical dermatology	General dermatology	Strategies to reduce stigma related to visible chronic skin diseases: a systematic review	Systematic review	Systematic review	2019	Retrospectively registered in PROSPERO	RCTs and non-RCTs	Yes	Germany	8	Yes	Yes	19	4	Yes	Yes	No	2	Unspecified	Yes	No	Yes	English and other	No	Non Applicable	Non Applicable	Yes	Non Applicable	Non Applicable	No	No	No	No	No	No	Critical Appraisal Skills Programme (CASP) checklists	Not applicable	Yes	Yes	No	Yes	No	No	No	No	No	No
121	Journal of the European Academy of Dermatology and Venereology	Medical dermatology	Steven-Johnson syndrome	Accuracy of SCORTEN to predict the prognosis of Stevens-Johnson syndrome/toxic epidermal necrolysis: a systematic review and meta-analysis	Systematic review and meta analysis	Meta analysis	2019	Retrospectively registered in PROSPERO	RCTs and non-RCTs	No	Spain	3	Yes	Yes	64	11	No	Yes	Yes	None	Unspecified	Yes	Yes	Yes	English and other	Yes, with explanation	Yes	No	Yes	Yes	No	No	No	No	No	Yes	No	Prediction Model Risk of Bias Assessment Tool (PROBAST)	Not applicable	Yes	Yes	Yes	Yes	No	No	Yes	No	No	No
122	Journal of the European Academy of Dermatology and Venereology	Medical dermatology	Vitiligo	Clinical visible signs of disease activity in vitiligo: a systematic review and meta-analysis	Systematic review and meta analysis	Systematic review and meta analysis	2019	Unregistered	Non-RCTs	No	Belgium	6	Yes	Yes	46	3	Yes	Yes	No	2	Unspecified	Yes	No	Yes	English and other	No	Yes	Yes	Yes	Yes	Yes	No	No	No	No	No	No	NIH National Heart, Lung and Blood Institute Study Quality Assessment Tools	Not applicable	Yes	Yes	Yes	No	No	No	No	No	No	No
123	Journal of the European Academy of Dermatology and Venereology	Medical dermatology	Psoriasis	Head-to-head trials of systemic psoriasis therapies: a systematic review of study design and maximum acceptable treatment differences	Systematic review	None	2019	Unregistered	RCTs only	No	United States of America (USA)	6	Yes	Yes	49	10	Yes	Yes	Yes	2	None	No	No	Yes	English only	No	Non Applicable	Non Applicable	Yes	Non Applicable	Non Applicable	No	No	No	No	No	No	Not applicable	Not applicable	Yes	Yes	Yes	Yes	No	Yes	Yes	No	No	No
124	Journal of the European Academy of Dermatology and Venereology	Medical dermatology	Skin cancer	Primary prevention of keratinocyte carcinoma among outdoor workers, the general population and medical professionals: a systematic review updated for 2019	Systematic review	Systematic review	2019	Unregistered	RCTs and non-RCTs	Yes	Germany	3	Yes	Yes	73	1	Yes	Yes	Yes	2	2	Yes	No	Yes	English and other	Yes, with explanation	Non Applicable	Non Applicable	Yes	Non Applicable	Non Applicable	No	No	No	No	No	No	Effective Public Health Practice Project (EPHPP) Quality Assessment Tool for Quantitative Studies	Not applicable	Yes	No	No	No	No	No	No	No	No	No
125	Journal of the European Academy of Dermatology and Venereology	Medical dermatology	Hidradenitis suppurativa	Hidradenitis suppurativa/acne inversa: a practical framework for treatment optimization – systematic review and recommendations from the HS ALLIANCE working group	Systematic review	Systematic review	2019	Unregistered	RCTs and non-RCTs	Yes	Germany	17	Yes	Yes	171	7	No	Yes	No	Unspecified	None	No	No	Yes	English only	Yes, without explanation	Non Applicable	Non Applicable	No	Non Applicable	Non Applicable	No	No	No	No	No	No	Not applicable	Not applicable	Yes	Yes	Yes	Yes	Yes	No	Yes	No	No	No
126	Dermatologic Clinics	Surgical dermatology	General dermatology	Postoperative Pain Management in Dermatologic Surgery A Systematic Review	Systematic review	Systematic review	2019	Unregistered	RCTs and non-RCTs	Yes	United States of America (USA)	2	Yes	No	8	4	No	No	No	None	None	No	No	Yes	English only	No	Non Applicable	Non Applicable	Yes	Non Applicable	Non Applicable	No	No	No	No	No	No	Not applicable	Not applicable	Yes	Yes	No	No	Yes	No	No	No	No	No
127	Experimental Dermatology	Medical dermatology	General dermatology	The role of topical probiotics in skin conditions: A systematic review of animal and human studies and implications for future therapies	Systematic review	Systematic review	2019	Unregistered	RCTs and non-RCTs	Yes	United States of America (USA)	3	No	No	0	0	No	No	No	None	None	No	No	No	English only	No	Non Applicable	Non Applicable	No	Non Applicable	Non Applicable	No	No	No	No	No	No	Not applicable	Not applicable	No	No	No	No	No	No	No	No	No	No
128	British Journal of Dermatology	Medical dermatology	Atopic dermatitis	Interventions to reduce Staphylococcus aureus in the management of atopic eczema: an updated Cochrane review	None	Systematic review	2010	Unregistered	RCTs only	Yes	United Kingdom	4	No	Yes	26	4	Yes	Yes	No	2	2	Yes	No	Yes	English and other	Yes, with explanation	Yes	Yes	Yes	Yes	Yes	No	No	No	No	No	No	Unnamed Tool (Link given with no active website)	Not applicable	Yes	Yes	Yes	No	No	No	No	No	No	No
129	British Journal of Dermatology	Medical dermatology	Atopic dermatitis	Is there a rural⁄urban gradient in the prevalence of eczema? A systematic review	Systematic review	None	2010	Unregistered	RCTs and non-RCTs	No	Netherlands	4	Yes	Yes	26	2	Yes	Yes	Yes	2	2	Yes	No	Yes	English and other	No	Yes	Yes	Yes	Yes	Yes	No	No	No	No	No	No	Unnamed Tool (Ref 12 and 13)	Not applicable	Yes	Yes	No	No	No	No	No	No	No	No
130	Dermatology	Medical dermatology	Cobb syndrome	Cobb syndrome: Case report and review of the literature	None	Systematic review	2010	Unregistered	Non-RCTs	No	Spain	5	No	No	0	0	No	No	No	Unspecified	None	No	No	No	English only	No	Non Applicable	Non Applicable	No	No	No	No	No	No	No	No	No	Not applicable	Not applicable	No	No	No	No	No	No	No	No	No	No
131	Dermatology	Dermatopathology	Papuloerythroderma	Papuloerythroderma 2009: Two New Cases and Systematic Review of the Worldwide Literature 25 Years after Its Identification by Ofuji et al.	Systematic review	None	2010	Unregistered	Non-RCTs	No	United States of America (USA)	5	No	No	170	4	No	Yes	No	Unspecified	None	No	No	No	English and other	No	Non Applicable	Non Applicable	No	Non Applicable	Non Applicable	No	No	No	No	No	No	Not applicable	Not applicable	Yes	Yes	No	No	No	No	Yes	No	No	No
132	Journal of the American Academy of Dermatology	Medical dermatology	Skin ulcer	Silver treatments and silver-impregnated dressings for the healing of leg wounds and ulcers: A systematic review and meta-analysis	Systematic review and meta analysis	Systematic review and meta analysis	2010	Unregistered	RCTs only	Yes	United States of America (USA)	3	Yes	No	10	4	Yes	Yes	Yes	2	2	Yes	Yes	Yes	English and other	No	Yes	Yes	Yes	Yes	Yes	No	No	Yes	No	No	No	Reference 27 and 28 for quality of RCTs	Funnel plots	Yes	No	Yes	No	No	No	Yes	No	No	No
133	Journal of the American Academy of Dermatology	Medical dermatology	General dermatology	Systematic review of the safety of topical corticosteroids in pregnancy	Systematic review	None	2010	Unregistered	RCTs and non-RCTs	Yes	Taiwan	4	Yes	No	7	17	Yes	Yes	Yes	2	2	Yes	No	Yes	English and other	No	Non Applicable	Non Applicable	Yes	Non Applicable	Non Applicable	No	No	No	No	Yes	No	Not applicable	Not applicable	Yes	Yes	Yes	No	Yes	Yes	No	No	No	No
134	Journal of the American Academy of Dermatology	Paediatric dermatology	Psoriasis	Efficacy and safety of treatments for childhood psoriasis: A systematic literature review	Systematic review	Systematic review	2010	Unregistered	RCTs and non-RCTs	Yes	Netherlands	4	No	No	64	3	Yes	Yes	No	2	2	No	No	Yes	English and other	No	Non Applicable	Non Applicable	Yes	Non Applicable	Non Applicable	No	No	No	No	No	No	Not applicable	Not applicable	Yes	Yes	Yes	No	No	No	No	No	No	No
135	Journal of the American Academy of Dermatology	Medical dermatology	Cutaneous leishmaniasis	New World cutaneous leishmaniasis: Updated review of current and future diagnosis and treatment	None	Systematic review	2010	Unregistered	RCTs and non-RCTs	Yes	Korea, Republic of (South Korea)	3	No	No	0	0	No	No	No	Unspecified	None	No	No	No	English only	No	No	No	No	No	No	No	No	No	No	No	No	Not applicable	Not applicable	No	No	No	No	No	No	No	No	No	No
136	Journal of the American Academy of Dermatology	Medical dermatology	Acne vulgaris	Meta-analysis comparing efficacy of benzoyl peroxide, clindamycin, benzoyl peroxide with salicylic acid, and combination benzoyl peroxide/clindamycin in acne	Meta analysis	Meta analysis	2010	Unregistered	RCTs only	No	United States of America (USA)	2	Yes	No	23	1	No	Yes	No	2	2	No	No	Yes	English and other	Yes, without explanation	Yes	Yes	Yes	Yes	Yes	No	No	No	No	No	No	Not applicable	Not applicable	Yes	No	No	No	No	No	No	No	No	No
137	JAMA Dermatology	Medical dermatology	Pityriasis versicolor	Pityriasis Versicolor A Systematic Review of Interventions	Systematic review	Systematic review and meta analysis	2010	Unregistered	RCTs and non-RCTs	Yes	United States of America (USA)	2	No	No	93	5	No	Yes	No	2	2	No	No	Yes	English and other	No	Yes	Yes	Yes	Yes	Yes	No	No	No	No	No	No	Not applicable	Not applicable	Yes	Yes	Yes	No	No	Yes	No	No	No	No
138	JAMA Dermatology	Dermatopathology	Mycosis fungoides	Folliculotropic Mycosis Fungoides Single-Center Study and Systematic Review	Systematic review	Systematic review	2010	Unregistered	Non-RCTs	No	United States of America (USA)	7	No	No	8	1	No	No	No	Unspecified	None	No	No	No	English only	No	Non Applicable	Non Applicable	No	No	Yes	No	No	No	No	No	No	Not applicable	Not applicable	No	No	No	No	No	No	No	No	No	No
139	JAMA Dermatology	Medical dermatology	Alopecia	Efficacy and Safety of Finasteride Therapy for Androgenetic Alopecia A Systematic Review	Systematic review	None	2010	Unregistered	RCTs only	Yes	Argentina	5	Yes	No	12	6	Yes	Yes	Yes	2	2	Yes	Yes	Yes	English and other	No	Yes	Yes	Yes	Yes	Yes	No	No	No	No	No	No	Jadad score	Grading of Recommendations, Assessment, Development and Evaluations (GRADE), Funnel plots	Yes	Yes	Yes	No	Yes	Yes	No	No	No	No
140	JAMA Dermatology	Dermatopathology	Rosacea	Retrospective Analysis of the Association Between Demodex Infestation and Rosacea	None	Meta analysis	2010	Unregistered	Non-RCTs	No	China	4	No	No	48	8	Yes	No	No	2	None	No	Yes	Yes	English and other	Yes, without explanation	Yes	Yes	No	Yes	Yes	No	No	No	No	No	No	Not applicable	Not applicable	Yes	No	No	Yes	No	No	No	No	No	No
141	Journal of the European Academy of Dermatology and Venereology	Medical dermatology	Psoriasis	What are the best outcome measures for assessing quality of life in plaque type psoriasis? A systematic review of the literature	Systematic review	Systematic review	2010	Unregistered	RCTs and non-RCTs	No	France	14	No	No	96	2	No	Yes	No	Unspecified	None	No	No	Yes	English and other	Yes, without explanation	Non Applicable	Non Applicable	No	Non Applicable	Non Applicable	No	No	No	No	No	No	Not applicable	Not applicable	Yes	No	Yes	No	No	No	No	No	No	No
142	Journal of the European Academy of Dermatology and Venereology	Medical dermatology	Psoriasis	Evidence-based recommendations to assess psoriasis severity: systematic literature review and expert opinion of a panel of dermatologists	Systematic review	Systematic review	2010	Unregistered	RCTs and non-RCTs	No	France	14	No	No	154	3	Yes	No	No	2	None	No	No	Yes	English and other	Yes, without explanation	Non Applicable	Non Applicable	No	Non Applicable	Non Applicable	No	No	No	No	No	No	Not applicable	Not applicable	Yes	Yes	Yes	No	No	No	No	No	No	No
143	Journal of the European Academy of Dermatology and Venereology	Medical dermatology	Psoriasis	Assessment of risk of psoriatic arthritis in patients with plaque psoriasis: a systematic review of the literature	Systematic review	None	2010	Unregistered	RCTs and non-RCTs	No	France	14	Yes	Yes	20	3	Yes	Yes	No	2	None	No	No	No	English and other	Yes, without explanation	Yes	No	Yes	Non Applicable	Non Applicable	No	No	No	No	No	No	Not applicable	Not applicable	Yes	Yes	Yes	No	No	No	No	No	No	No
144	Journal of the European Academy of Dermatology and Venereology	Medical dermatology	Psoriasis	Cardiovascular risk factors in patients with plaque psoriasis: a systematic review of epidemiological studies	Systematic review	None	2010	Unregistered	Non-RCTs	No	France	14	Yes	Yes	18	3	Yes	Yes	No	2	None	No	No	No	English and other	Yes, without explanation	Yes	Yes	Yes	Non Applicable	Non Applicable	No	No	No	No	No	No	Not applicable	Not applicable	Yes	Yes	Yes	No	No	No	No	No	No	No
145	Journal of the European Academy of Dermatology and Venereology	Medical dermatology	Psoriasis	What are the best outcome measures for assessing plaque psoriasis severity? A systematic review of the literature	Systematic review	Systematic review	2010	Unregistered	RCTs and non-RCTs	No	France	14	No	Yes	26	3	Yes	Yes	No	2	None	No	No	No	English and other	Yes, without explanation	Non Applicable	Non Applicable	Yes	Non Applicable	Non Applicable	No	No	No	No	No	No	Not applicable	Not applicable	Yes	Yes	Yes	No	No	No	No	No	No	No
146	Journal of the European Academy of Dermatology and Venereology	Medical dermatology	Skin cancer	Who uses sunbeds? A systematic literature review of risk groups in developed countries	Systematic review	Systematic review	2010	Unregistered	Non-RCTs	No	Germany	2	Yes	Yes	16	6	Yes	Yes	No	2	None	No	No	Yes	English and other	Yes, without explanation	Non Applicable	Non Applicable	Yes	Non Applicable	Non Applicable	No	No	No	No	No	No	Not applicable	Not applicable	Yes	No	No	Yes	No	No	No	Yes	No	No
147	Journal of the European Academy of Dermatology and Venereology	Dermatopathology	Skin ulcer	Arteriolosclerotic ulcer of Martorell	None	Systematic review	2010	Unregistered	Non-RCTs	No	Belgium	4	No	No	23	5	Yes	No	No	3	3	No	No	Yes	English and other	No	Non Applicable	Non Applicable	No	Non Applicable	Non Applicable	No	No	No	No	No	No	Not applicable	Not applicable	Yes	Yes	Yes	No	No	No	No	Yes	No	No
148	Journal of Investigative Dermatology	Medical dermatology	Psoriasis	How Good Are Clinical Severity and Outcome Measures for Psoriasis?: Quantitative Evaluation in a Systematic Review	Systematic review	None	2010	Unregistered	RCTs only	No	Netherlands	6	No	No	42	4	Yes	Yes	No	2	Unspecified	No	No	Yes	English only	Yes, without explanation	Non Applicable	Non Applicable	Yes	Non Applicable	Non Applicable	No	No	No	No	No	No	Not applicable	Not applicable	Yes	Yes	No	No	No	No	No	No	No	No
149	British Journal of Dermatology	Medical dermatology	Atopic dermatitis	Efficacy and tolerability of proactive treatment with topical corticosteroids and calcineurin inhibitors for atopic eczema: systematic review and meta-analysis of randomized controlled trials	Systematic review and meta analysis	Systematic review and meta analysis	2010	Unregistered	RCTs only	Yes	Germany	4	Yes	Yes	9	2	Yes	Yes	No	2	3	Yes	Yes	Yes	English and other	No	Yes	Yes	Yes	Yes	Yes	No	Yes	No	No	No	No	Not applicable	Not applicable	Yes	No	Yes	No	No	No	No	No	No	No
150	Journal of Investigative Dermatology	Dermatopathology	Skin cancer	TP53 Arg72Pro Polymorphism and Skin Cancer Risk: A Meta-Analysis	Meta analysis	Meta analysis	2010	Unregistered	Non-RCTs	No	China	6	No	Yes	15	1	Yes	Yes	No	Unspecified	2	Yes	Yes	Yes	English only	No	Yes	Yes	Yes	No	Yes	No	No	No	No	No	No	Own criteria - Described in Table 5	Not applicable	Yes	No	No	No	No	No	No	No	No	No
151	Journal of Investigative Dermatology	Dermatopathology	Psoriasis	Meta-Analysis Confirms the LCE3C_LCE3B Deletion as a Risk Factor for Psoriasis in Several Ethnic Groups and Finds Interaction with HLA-Cw6	Meta analysis	Meta analysis	2010	Unregistered	Non-RCTs	No	Spain	47	No	No	0	0	Yes	Yes	No	Unspecified	None	No	No	No	English only	No	Yes	Yes	No	No	Yes	No	No	No	No	No	No	Not applicable	Not applicable	No	No	No	No	No	No	No	No	No	No
152	Journal of the European Academy of Dermatology and Venereology	Medical dermatology	General dermatology	Cetuximab-induced cutaneous toxicity	None	Systematic review	2010	Unregistered	Non-RCTs	No	Czech Republic	6	No	No	0	0	No	No	No	Unspecified	None	No	No	No	English only	No	Not applicable	Not Applicable	No	Not applicable	Not applicable	No	No	No	No	No	No	Not applicable	Not applicable	No	No	No	No	No	No	No	No	No	No
153	Journal of the European Academy of Dermatology and Venereology	Medical dermatology	Vitiligo	The polymorphism of catalase T⁄C codon 389 in exon 9 and vitiligo susceptibility: a meta-analysis	Meta analysis	Meta analysis	2010	Unregistered	Non-RCTs	No	China	6	No	Yes	4	4	Yes	No	No	Unspecified	None	No	No	Yes	English and other	No	Yes	Yes	Yes	No	Yes	No	No	No	No	No	No	Not applicable	Not applicable	Yes	No	Yes	No	No	No	No	No	No	No
154	Journal of the American Academy of Dermatology	Medical dermatology	General dermatology	Teledermatology for diagnosis and management of skin conditions: A systematic review	Systematic review	Systematic review	2010	Unregistered	RCTs and non-RCTs	No	United States of America (USA)	7	Yes	Yes	78	2	Yes	No	No	Unspecified	2	Yes	No	Yes	English only	Yes, with explanation	Yes	Yes	Yes	Yes	Yes	No	No	No	No	No	No	Quality Assessment of Diagnostic Accuracy Studies instrument & Quality Assessment of Diagnostic Accuracy Studies tool	Not applicable	Yes	No	No	No	No	No	No	No	No	No
[truncated: 37 more columns]

## Sheet: AMSTAR data (original)
ID	Check 1	Check 2	Year	Article_Name	Q1_Did the research questions and inclusion criteria for the review include the components of PICO?	Q2_Did the report of the review contain an explicit statement that the review methods were established prior to the conduct of the review and did the report justify any significant deviations from the protocol?	Q3_Did the review authors explain their selection of the study designs for inclusion in the review?	Q4_Did the review authors use a comprehensive literature search strategy?	Q5_Did the review authors perform study selection in duplicate?	Q6_Did the review authors perform data extraction in duplicate?	Q7_Did the review authors provide a list of excluded studies and justify the exclusions?	Q8_Did the review authors describe the included studies in adequate detail?	Q9_RCT_Did the review authors use a satisfactory technique for assessing the risk of bias (RoB) in individual studies that were included in the review?	Q9_NRSI_Did the review authors use a satisfactory technique for assessing the risk of bias (RoB) in individual studies that were included in the review?	Q10_Did the review authors report on the sources of funding for the studies included in the review?	MAQ11_RCT_If meta-analysis was performed did the review authors use appropriate methods for statistical combination of results?	MAQ11_NRSI_If meta-analysis was performed did the review authors use appropriate methods for statistical combination of results?	MAQ12_If meta-analysis was performed, did the review authors assess the potential impact of RoB in individual studies on the results of the meta-analysis or other evidence synthesis?	Q13_Did the review authors account for RoB in individual studies when interpreting/ discussing the results of the review?	Q14_Did the review authors provide a satisfactory explanation for, and discussion of, any heterogeneity observed in the results of the review?	MAQ15_If they performed quantitative synthesis did the review authors carry out an adequate investigation of publication bias (small study bias) and discuss its likely impact on the results of the review?	Q16_Did the review authors report any potential sources of conflict of interest, including any funding they received for conducting the review?
	Does name exist in Systemic_Review_Data tab?	Has each name only been mentioned once below?		Copy and paste	Population Intervention Comparator group Outcome Timeframe for follow-up (optional)	For Yes: As for partial yes, plus the protocol should be registered and should also have specified:  a meta-analysis/synthesis plan, if appropriate, and  a plan for investigating causes of heterogeneity  justification for any deviations from the protocol For Partial Yes: The authors state that they had a written protocol or guide that included ALL the following:  review question(s)  a search…	For Yes, the review should satisfy ONE of the following:  Explanation for including only RCTs  OR Explanation for including only NRSI  OR Explanation for including both RCTs and NRSI	For Yes, should also have (all the following):  searched the reference lists / bibliographies of included studies  searched trial/study registries  included/consulted content experts in the field  where relevant, searched for grey literature  conducted search within 24 months of completion of the review For Partial Yes (all the following):  searched at least 2 databases (relevant to researc…	For Yes, either ONE of the following:  at least two reviewers independently agreed on selection of eligible studies and achieved consensus on which studies to include  OR two reviewers selected a sample of eligible studies and achieved good agreement (at least 80 percent), with the remainder selected by one reviewer.	For Yes, either ONE of the following:  at least two reviewers achieved consensus on which data to extract from included studies  OR two reviewers extracted data from a sample of eligible studies and achieved good agreement (at least 80 percent), with the remainder extracted by one reviewer.	For Partial Yes:  provided a list of all potentially relevant studies that were read in full-text form but excluded from the review For Yes, must also have:  Justified the exclusion from the review of each potentially relevant study	For Partial Yes (ALL the following):  described populations  described interventions  described comparators  described outcomes  described research designs For Yes, should also have ALL the following:  described population in detail  described intervention in detail (including doses where relevant)  described comparator in detail (including doses where relevant)  described study’s settin…	RCTs For Partial Yes, must have assessed RoB from  unconcealed allocation, and  lack of blinding of patients and assessors when assessing outcomes (unnecessary for objective outcomes such as allcause mortality) For Yes, must also have assessed RoB from:  allocation sequence that was not truly random, and  selection of the reported result from among multiple measurements or analyses of a speci…	NRSI For Partial Yes, must have assessed RoB:  from confounding, and  from selection bias For Yes, must also have assessed RoB:  methods used to ascertain exposures and outcomes, and  selection of the reported result from among multiple measurements or analyses of a specified outcome	For Yes  Must have reported on the sources of funding for individual studies included in the review. Note: Reporting that the reviewers looked for this information but it was not reported by study authors also qualifies	RCTs For Partial Yes, must have assessed RoB from  unconcealed allocation, and  lack of blinding of patients and assessors when assessing outcomes (unnecessary for objective outcomes such as allcause mortality) For Yes, must also have assessed RoB from:  allocation sequence that was not truly random, and  selection of the reported result from among multiple measurements or analyses of a speci…	For NRSI For Yes:  The authors justified combining the data in a meta-analysis  AND they used an appropriate weighted technique to combine study results, adjusting for heterogeneity if present  AND they statistically combined effect estimates from NRSI that were adjusted for confounding, rather than combining raw data, or justified combining raw data when adjusted effect estimates were not ava…	For Yes:  included only low risk of bias RCTs  OR, if the pooled estimate was based on RCTs and/or NRSI at variable RoB, the authors performed analyses to investigate possible impact of RoB on summary estimates of effect.	For Yes:  included only low risk of bias RCTs  OR, if RCTs with moderate or high RoB, or NRSI were included the review provided a discussion of the likely impact of RoB on the results	For Yes:  There was no significant heterogeneity in the results  OR if heterogeneity was present the authors performed an investigation of sources of any heterogeneity	For Yes:  performed graphical or statistical tests for publication bias and discussed the likelihood and magnitude of impact of publication bias	For Yes:  The authors reported no competing interests OR  The authors described their funding sources and how they managed potential conflicts of interest
1	Topical Retinoids in Acne Vulgaris: A Systematic Review	OK	2019	Topical Retinoids in Acne Vulgaris: A Systematic Review	No	No	No	Partial Yes	No	No	No	Partial Yes	No	No	No	No MA conducted	No MA conducted	No MA conducted	Yes	No	No MA conducted	Yes
2	Rituximab and Omalizumab for the Treatment of Bullous Pemphigoid: A Systematic Review of the Literature	OK	2019	Rituximab and Omalizumab for the Treatment of Bullous Pemphigoid: A Systematic Review of the Literature	No	No	No	Partial Yes	Yes	Yes	No	No	Includes only NRSI	No	No	No MA conducted	No MA conducted	No MA conducted	No	No	No MA conducted	Yes
3	Shared Decision Making in Psoriasis: A Systematic Review of Quantitative and Qualitative Studies	OK	2019	Shared Decision Making in Psoriasis: A Systematic Review of Quantitative and Qualitative Studies	Yes	Partial Yes	Yes	Partial Yes	Yes	Yes	No	Yes	Yes	Yes	No	No MA conducted	No MA conducted	No MA conducted	Yes	Yes	No MA conducted	Yes
4	Check	OK	2019	Probiotic Supplementation for Prevention of Atopic Dermatitis in Infants and Children: A Systematic Review and Meta‑analysis	Yes	No	No	No	Yes	Yes	No	No	No	Partial Yes	No	Yes	No	Yes	No	Yes	Yes	Yes
5	Check	OK	2019
6	Is There a Role for Antiandrogen Therapy for Hidradenitis Suppurativa? A Systematic Review of Published Data	OK	2019	Is There a Role for Antiandrogen Therapy for Hidradenitis Suppurativa? A Systematic Review of Published Data	No	No	No	No	No	Yes	No	Yes	No	No	No	No MA conducted	No MA conducted	No MA conducted	No	No	No MA conducted	Yes
7	Psychological Therapies in Management of Psoriatic Skin Disease: A Systematic Review	OK	2019	Psychological Therapies in Management of Psoriatic Skin Disease: A Systematic Review	No	No	No	No	No	No	No	No	Yes	Yes	No	No MA conducted	No MA conducted	No MA conducted	No	No	No MA conducted	Yes
8	Effect of Biological Treatment on Fatigue in Psoriasis: A Systematic Review and Meta‑Analysis	OK	2019	Effect of Biological Treatment on Fatigue in Psoriasis: A Systematic Review and Meta‑Analysis	Yes	No	No	No	No	No	No	Yes	Yes	Includes only RCTs	No	Yes	No MA conducted	Yes	Yes	Yes	Yes	Yes
9	Check	OK	2019
10	Check	OK	2019
11	Check	OK	2019
12	Check	OK	2019
13	Check	OK	2019	Effectiveness of interventions to support the early detection of skin cancer through skin self-examination: a systematic review and meta-analysis*	Yes	Partial Yes	Yes	No	Yes	Yes	No	Yes	No	No	No	No	No	No	Yes	No	No	Yes
14	Local interventions for actinic keratosis in organ transplant recipients: a systematic review	OK	2019	Local interventions for actinic keratosis in organ transplant recipients: a systematic review	Yes	Yes	Yes	No	Yes	Yes	No	Partial Yes	Yes	Includes only RCTs	No	No MA conducted	No MA conducted	No MA conducted	No	No	No MA conducted	Yes
15	Cryosurgery combined with topical interventions for actinic keratosis: a systematic review and meta-analysis	OK	2019	Cryosurgery combined with topical interventions for actinic keratosis: a systematic review and meta-analysis	Yes	Yes	No	No	Yes	Yes	No	No	Yes	Includes only RCTs	No	Yes	No MA conducted	Yes	No	Yes	No	Yes
16	Check	OK	2019
17	Does weight loss reduce the severity and incidence of psoriasis or psoriatic arthritis? A Critically Appraised Topic*	OK	2019	Does weight loss reduce the severity and incidence of psoriasis or psoriatic arthritis? A Critically Appraised Topic*	Yes	No	No	No	Yes	Yes	No	Partial Yes	Yes	Partial Yes	No	Yes	No MA conducted	Yes	Yes	No	No	Yes
18	Persistence and effectiveness of nonbiologic systemic therapies for moderate-to-severe psoriasis in adults: a systematic review*	OK	2019	Persistence and effectiveness of nonbiologic systemic therapies for moderate-to-severe psoriasis in adults: a systematic review*	No	Yes	Yes	No	Yes	Yes	Yes	No	Includes only NRSI	Partial Yes	No	No MA conducted	No MA conducted	No MA conducted	No	No	No MA conducted	Yes
19	Check	OK	2019
20	Check	OK	2019
21	Check	OK	2019
22	Interventions for infantile haemangiomas of the skin: abridged Cochrane systematic review and GRADE assessments*	OK	2019	Interventions for infantile haemangiomas of the skin: abridged Cochrane systematic review and GRADE assessments*	Yes	No	No	Partial Yes	Yes	Yes	Yes	Yes	Yes	Includes only RCTs	Yes	No	No MA conducted	No	Yes	Yes	No	Yes
23	Check	OK	2019
24	Check	OK	2019
25	Topical calcineurin inhibitors in the treatment of oral lichen planus: a systematic review and meta-analysis*	OK	2019	Topical calcineurin inhibitors in the treatment of oral lichen planus: a systematic review and meta-analysis*	Yes	Yes	No	Partial Yes	Yes	Yes	No	Yes	Yes	Includes only RCTs	No	No	No MA conducted	No	Yes	Yes	No	Yes
26	Check	OK	2019
27	Check	OK	2019
28	Effects of psychosocial interventions on patient-reported outcomes in patients with psoriasis: a systematic review and meta-analysis	OK	2019	Effects of psychosocial interventions on patient-reported outcomes in patients with psoriasis: a systematic review and meta-analysis	Yes	Partial Yes	No	No	Yes	Yes	Yes	No	Yes	No	No	No	No MA conducted	No	Yes	No	No	Yes
29	Check	OK	2019
30	Check	OK	2019
31	Check	OK	2019
32	Check	OK	2019
33	Check	OK	2019
34	Platelet-Rich Plasma as a Treatment for Androgenetic Alopecia	OK	2019	Platelet-Rich Plasma as a Treatment for Androgenetic Alopecia	Yes	No	No	No	No	No	No	No	No	No	No	No	No	No	No	Yes	No	Yes
35	Check	OK	2019
36	Use of Topical and Systemic Retinoids in Solid Organ Transplant Recipients: Update and Review of the Current Literature	OK	2019	Use of Topical and Systemic Retinoids in Solid Organ Transplant Recipients: Update and Review of the Current Literature	No	No	No	No	No	No	No	No	No	No	No	No MA conducted	No MA conducted	No MA conducted	No	No	No MA conducted	Yes
37	Check	OK	2019
38	Use of Topical and Systemic Retinoids in Solid Organ Transplant Recipients: Update and Review of the Current Literature	Check	2019	Use of Topical and Systemic Retinoids in Solid Organ Transplant Recipients: Update and Review of the Current Literature	Yes	No	Yes	No	No	No	No	No	No	No	No	No MA conducted	No MA conducted	No MA conducted	No	No	No MA conducted	Yes
39	A Systematic Review of the Treatment of Superficial Leiomyosarcoma With Mohs Micrographic Surgery	OK	2019	A Systematic Review of the Treatment of Superficial Leiomyosarcoma With Mohs Micrographic Surgery	No	No	No	No	No	No	No	No	Includes only NRSI	No	No	No MA conducted	No	No	No	No	No	Yes
40	Check	Check	2019
41	Check	OK	2019
42	Check	OK	2019
43	Check	OK	2019
44	Check	OK	2019
45	Check	OK	2019
46	Check	OK	2019
47	Platelet-rich plasma and its utility in the treatment of acne scars: A systematic review	OK	2019	Platelet-rich plasma and its utility in the treatment of acne scars: A systematic review	Yes	No	No	No	No	No	No	Partial Yes	No	No	No	No MA conducted	No MA conducted	No MA conducted	No	No	No MA conducted	Yes
48	Platelet-rich plasma and its utility in medical dermatology: A systematic review	OK	2019	Platelet-rich plasma and its utility in medical dermatology: A systematic review	No	No	Yes	No	No	No	No	No	No	No	No	No MA conducted	No MA conducted	No MA conducted	No	No	No MA conducted	Yes
49	Functional surgery versus amputation for in situ or minimally invasive nail melanoma: A meta-analysis	OK	2019	Functional surgery versus amputation for in situ or minimally invasive nail melanoma: A meta-analysis	Yes	No	Yes	No	Yes	Yes	No	Partial Yes	Includes only NRSI	Yes	No	No MA conducted	No	No	No	Yes	Yes	Yes
50	Check	OK	2019
51	Topical use of mammalian target of rapamycin inhibitors in dermatology: A systematic review with meta-analysis	OK	2019	Topical use of mammalian target of rapamycin inhibitors in dermatology: A systematic review with meta-analysis	No	No	No	Partial Yes	Yes	Yes	No	No	Yes	No	No	Yes	No MA conducted	No	No	Yes	No	Yes
52	Check	OK	2019
53	Check	OK	2019
54	Check	OK	2019
55	Check	OK	2019
56	Check	OK	2019
57	Check	OK	2019
58	Check	OK	2019
59	Check	OK	2019
60	Check	OK	2019
61	Cholestatic pruritus: Emerging mechanisms and therapeutics	OK	2019	Cholestatic pruritus: Emerging mechanisms and therapeutics	No	No	No	Partial Yes	No	No	No	No	No	No	No	No MA conducted	No MA conducted	No MA conducted	No	No	No MA conducted	Yes
62	Methotrexate for alopecia areata: A systematic review and meta-analysis	OK	2019	Methotrexate for alopecia areata: A systematic review and meta-analysis	No	No	No	Partial Yes	No	Yes	No	No	Includes only NRSI	No	No	No MA conducted	No	No	No	Yes	No	Yes
63	A systematic review of evidence-based treatments for prurigo nodularis	OK	2019	A systematic review of evidence-based treatments for prurigo nodularis	No	No	No	No	No	No	No	No	No	No	No	No MA conducted	No MA conducted	No MA conducted	No	No	No MA conducted	Yes
64	Check	OK	2019
65	Check	OK	2019
66	Intralesional immunotherapy for the treatment of warts: A network meta-analysis	OK	2019	Intralesional immunotherapy for the treatment of warts: A network meta-analysis	Yes	Partial Yes	No	Partial Yes	Yes	Yes	No	Partial Yes	Yes	Includes only RCTs	No	No	No MA conducted	No	Yes	No	No	Yes
67	Relative efficacy of systemic treatments for atopic dermatitis	OK	2019	Relative efficacy of systemic treatments for atopic dermatitis	Yes	No	No	No	Yes	No	No	No	No	Includes only RCTs	No	No MA conducted	No MA conducted	No MA conducted	No	No	No MA conducted	Yes
68	Check	OK	2019
69	Check	OK	2019
70	Laser-assisted photodynamic therapy for actinic keratosis: A systematic review and meta-analysis	OK	2019	Laser-assisted photodynamic therapy for actinic keratosis: A systematic review and meta-analysis	Yes	Yes	No	No	Yes	Yes	No	No	Yes	Includes only RCTs	No	No	No MA conducted	No	No	Yes	No	Yes
71	Check	OK	2019
72	Check	OK	2019
73	Efficacy and safety of antiscabietic agents: A systematic review and network meta-analysis of randomized controlled trials	OK	2019	Efficacy and safety of antiscabietic agents: A systematic review and network meta-analysis of randomized controlled trials	Yes	Yes	No	Partial Yes	Yes	Yes	Yes	Yes	Yes	Includes only RCTs	No	Yes	No MA conducted	No	Yes	Yes	Yes	Yes
74	Complementary & Alternative Medicine for Alopecia Areata: A Systematic Review	OK	2019	Complementary & Alternative Medicine for Alopecia Areata: A Systematic Review	Yes	Yes	No	No	Yes	No	No	Yes	No	No	No	No MA conducted	No MA conducted	No MA conducted	No	Yes	No MA conducted	Yes
75	Check	OK	2019
76	Check	OK	2019
77	Check	OK	2019
78	Check	OK	2019
79	Check	OK	2019
80	Assessment of Antibiotic Treatment of Cellulitis and Erysipelas A Systematic Review and Meta-analysis	OK	2019	Assessment of Antibiotic Treatment of Cellulitis and Erysipelas A Systematic Review and Meta-analysis	Yes	No	No	No	Yes	Yes	No	Partial Yes	Yes	Includes only RCTs	Yes	No	No MA conducted	No	Yes	No	No	Yes
81	Check	OK	2019
82	Check	OK	2019
83	Check	OK	2019
84	Utility of Naltrexone Treatment for Chronic Inflammatory Dermatologic Conditions A Systematic Review	OK	2019	Utility of Naltrexone Treatment for Chronic Inflammatory Dermatologic Conditions A Systematic Review	No	No	No	No	No	No	No	No	No	No	No	No MA conducted	No MA conducted	No MA conducted	No	No	No MA conducted	Yes
85	Treatment Outcomes of Topical Calcineurin Inhibitor Therapy for Patients With Vitiligo A Systematic Review and Meta-analysis	OK	2019	Treatment Outcomes of Topical Calcineurin Inhibitor Therapy for Patients With Vitiligo A Systematic Review and Meta-analysis	No	No	No	Partial Yes	Yes	No	No	No	No	No	No	No	No	No	No	No	No	Yes
86	Check	OK	2019
87	Check	OK	2019
88	Imatinib Treatment for Locally Advanced or Metastatic Dermatofibrosarcoma Protuberans A Systematic Review	OK	2019	Imatinib Treatment for Locally Advanced or Metastatic Dermatofibrosarcoma Protuberans A Systematic Review	Yes	No	No	No	Yes	Yes	No	No	Yes	No	No	No MA conducted	No MA conducted	No MA conducted	No	No	No MA conducted	Yes
89	Check	OK	2019
90	Comparison of Narrowband UV-B With Psoralen–UV-A Phototherapy for Patients With Early-Stage Mycosis Fungoides A Systematic Review and Meta-analysis	OK	2019	Comparison of Narrowband UV-B With Psoralen–UV-A Phototherapy for Patients With Early-Stage Mycosis Fungoides A Systematic Review and Meta-analysis	Yes	No	No	Partial Yes	No	Yes	No	Partial Yes	Includes only NRSI	No	No	No MA conducted	No	No	No	Yes	Yes	Yes
91	Check	OK	2019
92	Check	OK	2019
93	Benefits and Harms of Omalizumab Treatment in Adolescent and Adult Patients With Chronic Idiopathic (Spontaneous) Urticaria A Meta-analysis of “Real-world” Evidence	OK	2019	Benefits and Harms of Omalizumab Treatment in Adolescent and Adult Patients With Chronic Idiopathic (Spontaneous) Urticaria A Meta-analysis of “Real-world” Evidence	Yes	No	Yes	Partial Yes	Yes	No	No	No	Includes only NRSI	No	No	No MA conducted	No	No	No	Yes	Yes	Yes
94	Check	OK	2019
95	Association of HLA-C*06:02 Status With Differential Response to Ustekinumab in Patients With Psoriasis A Systematic Review and Meta-analysis	OK	2019	Association of HLA-C*06:02 Status With Differential Response to Ustekinumab in Patients With Psoriasis A Systematic Review and Meta-analysis	Yes	Partial Yes	No	No	Yes	Yes	Partial Yes	No	No	Partial Yes	No	No	No	No	No	Yes	No	Yes
96	Check	OK	2019
97	Application of Topical Phosphodiesterase 4 Inhibitors in Mild to Moderate Atopic Dermatitis A Systematic Review and Meta-analysis	OK	2019	Application of Topical Phosphodiesterase 4 Inhibitors in Mild to Moderate Atopic Dermatitis A Systematic Review and Meta-analysis	Yes	Partial Yes	No	No	Yes	Yes	No	Partial Yes	Yes	Includes only RCTs	No	Yes	No	Yes	Yes	Yes	Yes	Yes
98	Check	OK	2019
99	A systematic review of treatments for pityriasis lichenoides	OK	2019	A systematic review of treatments for pityriasis lichenoides	No	No	No	No	No	Yes	No	Partial Yes	Yes	No	No	No MA conducted	No MA conducted	No MA conducted	No	No	No MA conducted	Yes
100	Check	OK	2019
101	Interventions for erythema multiforme: a systematic review	OK	2019	Interventions for erythema multiforme: a systematic review	Yes	Partial Yes	Yes	Partial Yes	Yes	Yes	Yes	Partial Yes	Yes	No	No	No MA conducted	No MA conducted	No MA conducted	Yes	No	No MA conducted	Yes
102	Efficacy and safety of systemic treatments in psoriatic arthritis: a systematic review, meta-analysis and GRADE evaluation	OK	2019	Efficacy and safety of systemic treatments in psoriatic arthritis: a systematic review, meta-analysis and GRADE evaluation	Yes	No	No	Partial Yes	Yes	Yes	Yes	Partial Yes	Yes	Includes only RCTs	No	No	No MA conducted	No	No	No	No	Yes
103	Check	OK	2019
104	Minoxidil for patchy alopecia areata: systematic review and meta-analysis	OK	2019	Minoxidil for patchy alopecia areata: systematic review and meta-analysis	Yes	Yes	No	Partial Yes	Yes	Yes	No	No	Yes	Includes only RCTs	No	Yes	No MA conducted	No	No	Yes	No	Yes
105	Comparing treatments for basal cell carcinoma in terms of long-term treatment-failure: a network meta-analysis	OK	2019	Comparing treatments for basal cell carcinoma in terms of long-term treatment-failure: a network meta-analysis	Yes	Partial Yes	No	Partial Yes	No	No	No	Partial Yes	Yes	Includes only RCTs	No	No	No MA conducted	No	Yes	No	No	Yes
106	Check	OK	2019
107	Check	OK	2019
108	Zinc and atopic dermatitis: a systematic review and meta-analysis	OK	2019	Zinc and atopic dermatitis: a systematic review and meta-analysis	Yes	Partial Yes	No	No	Yes	Yes	No	Partial Yes	Yes	Partial Yes	No	No MA conducted	No	Yes	Yes	Yes	Yes	Yes
109	Check	OK	2019
110	Check	OK	2019
111	Efficacy of photodynamic therapy combined with topical interventions for the treatment of actinic keratosis: a meta-analysis	OK	2019	Efficacy of photodynamic therapy combined with topical interventions for the treatment of actinic keratosis: a meta-analysis	Yes	Yes	No	No	Yes	Yes	No	No	Yes	Includes only RCTs	No	Yes	No MA conducted	No	Yes	Yes	No	Yes
112	Check	OK	2019
113	Check	OK	2019
114	Check	OK	2019
115	Favre–Racouchot disease: systematic review and possible therapeutic strategies	OK	2019	Favre–Racouchot disease: systematic review and possible therapeutic strategies	No	No	No	No	No	No	No	No	Includes only NRSI	No	No	No MA conducted	No	No	No	No	No	Yes
116	Check	OK	2019
117	JAK inhibitors for alopecia areata: a systematic review and meta-analysis	OK	2019	JAK inhibitors for alopecia areata: a systematic review and meta-analysis	No	No	No	Partial Yes	No	Yes	No	No	Includes only NRSI	No	No	No MA conducted	No	No	No	No	No	Yes
118	Check	OK	2019
119	Long-term efficacy of novel therapies in moderate-to-severe plaque psoriasis: a systematic review and network meta-analysis of PASI response	OK	2019	Long-term efficacy of novel therapies in moderate-to-severe plaque psoriasis: a systematic review and network meta-analysis of PASI response	Yes	No	No	No	Yes	No	No	Partial Yes	Yes	Includes only RCTs	No	Yes	No MA conducted	Yes	Yes	Yes	No	Yes
120	Strategies to reduce stigma related to visible chronic skin diseases: a systematic review	OK	2019	Strategies to reduce stigma related to visible chronic skin diseases: a systematic review	Yes	Yes	Yes	No	Yes	No	No	No	Yes	Partial Yes	No	No MA conducted	No MA conducted	No MA conducted	Yes	Yes	No MA conducted	Yes
121	Check	OK	2019
122	Check	OK	2019
123	Check	OK	2019
124	Primary prevention of keratinocyte carcinoma among outdoor workers, the general population and medical professionals: a systematic review updated for 2019	OK	2019	Primary prevention of keratinocyte carcinoma among outdoor workers, the general population and medical professionals: a systematic review updated for 2019	Yes	No	No	No	Yes	Yes	No	Yes	No	No	No	No MA conducted	No MA conducted	No MA conducted	No	No	No MA conducted	Yes
125	Hidradenitis suppurativa/acne inversa: a practical framework for treatment optimization – systematic review and recommendations from the HS ALLIANCE working group	OK	2019	Hidradenitis suppurativa/acne inversa: a practical framework for treatment optimization – systematic review and recommendations from the HS ALLIANCE working group	No	No	No	No	No	No	No	No	No	No	No	No MA conducted	No MA conducted	No MA conducted	No	No	No MA conducted	Yes
126	Postoperative Pain Management in Dermatologic Surgery A Systematic Review	OK	2019	Postoperative Pain Management in Dermatologic Surgery A Systematic Review	No	No	No	No	No	No	No	No	No	No	No	No MA conducted	No MA conducted	No MA conducted	No	Yes	No MA conducted	Yes
127	The role of topical probiotics in skin conditions: A systematic review of animal and human studies and implications for future therapies	OK	2019	The role of topical probiotics in skin conditions: A systematic review of animal and human studies and implications for future therapies	No	No	No	No	No	No	No	No	No	No	No	No MA conducted	No MA conducted	No MA conducted	No	No	No MA conducted	Yes
128	Check	OK	2010	Bath	Yes	No	No	Yes	Yes	Yes	No	Yes	Yes	includes only RCTs	No	Yes	No MA conducted	No	Yes	Yes	No	Yes
132	Check	OK	2010	Carter	Yes	No	No	PY	Yes	No	No	PY	Yes	includes only RCTs	No	Yes	No MA conducted	Yes	Yes	Yes	Yes	Yes
133	Check	OK	2010	Chi	Yes	Yes	Yes	Yes	Yes	Yes	No	PY	includes only NRSIs	Yes	Yes	No MA conducted	No MA	No MA	Yes	Yes	No MA	Yes
134	Check	OK	2010	De Jager	Yes	No	Yes	No	Yes	Yes	Yes	No	No	No	No	No MA	No MA	No MA	No	No	No MA	Yes
135	Check	OK	2010	Mitropoulos	No	No	No	No	No	No	No	No	No	No	No	No MA	No MA	No MA	No	No	No MA	Yes
137	Check	OK	2010	Hu	Yes	No	Yes	Partial Yes	Yes	Yes	No	PY	PY	includes only RCTs	No	Yes	No MA	No	Yes	Yes	No	Yes
139	Check	OK	2010	Mella	Yes	No	No	Yes	Yes	Yes	No	Yes	Yes	includes only RCTs	Yes	Yes	No MA conducted	Yes	Yes	Yes	Yes	Yes
	Check	OK	2010	Schmitt	Yes	No	No	Partial Yes	Yes	Yes	No	Yes	Yes	Includes only RCTs	Yes	Yes	No MA conducted	Yes	Yes	Yes	Yes	Yes
	Check	OK
	Check	OK
	Check	OK
	Check	OK
	Check	OK
	Check	OK
	Check	OK
	Check	OK
	Check	OK
	Check	OK
	Check	OK
	Check	OK
	Check	OK
	Check	OK
	Check	OK
	Check	OK
	Check	OK
	Check	OK
	Check	OK
	Check	OK
	Check	OK
	Check	OK
	Check	OK
	Check	OK
	Check	OK
	Check	OK
	Check	OK
	Check	OK
	Check	OK
	Check	OK
	Check	OK
	Check	OK
	Check	OK
	Check	OK
	Check	OK
	Check	OK
	Check	OK
	Check	OK
	Check	OK
	Check	OK
	Check	OK
	Check	OK
	Check	OK
	Check	OK
	Check	OK
	Check	OK
	Check	OK
	Check	OK
	Check	OK
	Check	OK
	Check	OK
	Check	OK
	Check	OK
	Check	OK
	Check	OK
	Check	OK
	Check	OK
	Check	OK
	Check	OK
	Check	OK
	Check	OK
	Check	OK
	Check	OK
	Check	OK
	Check	OK
	Check	OK
	Check	OK
	Check	OK
	Check	OK
	Check	OK
	Check	OK
	Check	OK
	Check	OK
	Check	OK
	Check	OK
	Check	OK
	Check	OK
	Check	OK
	Check	OK
	Check	OK
	Check	OK
	Check	OK
	Check	OK
	Check	OK
	Check	OK
	Check	OK
	Check	OK
	Check	OK
	Check	OK
	Check	OK
	Check	OK
	Check	OK
	Check	OK
	Check	OK
	Check	OK
	Check	OK
	Check	OK
	Check	OK
	Check	OK
	Check	OK
	Check	OK
	Check	OK
	Check	OK
	Check	OK
	Check	OK
	Check	OK
	Check	OK
	Check	OK
	Check	OK
	Check	OK
	Check	OK
	Check	OK
	Check	OK
	Check	OK
	Check	OK
	Check	OK
	Check	OK
	Check	OK
	Check	OK
	Check	OK
	Check	OK
	Check	OK
	Check	OK
	Check	OK
	Check	OK
	Check	OK
	Check	OK
	Check	OK
	Check	OK
	Check	OK
	Check	OK
	Check	OK
	Check	OK
	Check	OK
	Check	OK
	Check	OK
	Check	OK
	Check	OK
	Check	OK
	Check	OK
	Check	OK
	Check	OK
	Check	OK
	Check	OK
	Check	OK
	Check	OK
	Check	OK
	Check	OK
	Check	OK
	Check	OK
	Check	OK
	Check	OK
	Check	OK
	Check	OK
	Check	OK
	Check	OK
	Check	OK
	Check	OK
	Check	OK
	Check	OK
	Check	OK
	Check	OK
	Check	OK
	Check	OK
	Check	OK
	Check	OK
	Check	OK
	Check	OK
	Check	OK
	Check	OK
	Check	OK
	Check	OK
	Check	OK
	Check	OK
	Check	OK
	Check	OK
	Check	OK
	Check	OK
	Check	OK
	Check	OK
	Check	OK
	Check	OK
	Check	OK
	Check	OK
	Check	OK
	Check	OK
	Check	OK
	Check	OK
	Check	OK
	Check	OK
	Check	OK
	Check	OK
	Check	OK
	Check	OK
	Check	OK
	Check	OK
	Check	OK
	Check	OK
	Check	OK
	Check	OK
	Check	OK
	Check	OK
	Check	OK
	Check	OK
	Check	OK
	Check	OK
	Check	OK
	Check	OK
	Check	OK
	Check	OK
	Check	OK
	Check	OK
	Check	OK
	Check	OK
	Check	OK
	Check	OK
	Check	OK
	Check	OK
	Check	OK
	Check	OK
	Check	OK
	Check	OK
	Check	OK
	Check	OK
	Check	OK
	Check	OK
	Check	OK
	Check	OK
	Check	OK
	Check	OK
	Check	OK
	Check	OK
	Check	OK
	Check	OK
	Check	OK
	Check	OK
	Check	OK
	Check	OK
	Check	OK
	Check	OK
	Check	OK
	Check	OK
	Check	OK
	Check	OK
	Check	OK
	Check	OK
	Check	OK
	Check	OK
	Check	OK
	Check	OK
	Check	OK
	Check	OK
	Check	OK
	Check	OK
	Check	OK
	Check	OK
	Check	OK
	Check	OK
	Check	OK
	Check	OK
	Check	OK
	Check	OK
	Check	OK
	Check	OK
	Check	OK
	Check	OK
																						x

## Sheet: ROBIS data (original)
ID	Author	Year	1.1 Did the review adhere to pre-defined objectives and eligibility criteria?	1.2 Were the eligibility criteria appropriate for the review question?	1.3 Were eligibility criteria unambiguous?	1.4 Were any restrictions in eligibility criteria based on study characteristics appropriate (e.g. date, sample size, study quality, outcomes measured)?	1.5 Were any restrictions in eligibility criteria based on sources of information appropriate (e.g. publication status or format, language, availability of data)?	EligibilityBIAS	2.1 Did the search include an appropriate range of databases/electronic sources for published and unpublished reports?	2.2 Were methods additional to database searching used to identify relevant reports?	2.3 Were the terms and structure of the search strategy likely to retrieve as many eligible studies as possible?	2.4 Were restrictions based on date, publication format, or language appropriate?	2.5 Were efforts made to minimise error in selection of studies?	IdentificationBIAS	3.1 Were efforts made to minimise error in data collection?	3.2 Were sufficient study characteristics available for both review authors and readers to be able to interpret the results?	3.3 Were all relevant study results collected for use in the synthesis?	3.4 Was risk of bias (or methodological quality) formally assessed using appropriate criteria?	3.5 Were efforts made to minimise error in risk of bias assessment?	CollectionBIAS	4.1 Did the synthesis include all studies that it should?	4.2 Were all pre-defined analyses reported or departures explained?	4.3 Was the synthesis appropriate given the nature and similarity in the research questions, study designs and outcomes across included studies?	4.4 Was between-study variation (heterogeneity) minimal or addressed in the synthesis?	4.5 Were the findings robust, e.g. as demonstrated through funnel plot or sensitivity analyses?	4.6 Were biases in primary studies minimal or addressed in the synthesis?	SynthesisBIAS	A. Did the interpretation of findings address all of the concerns identified the Phase 2 assessment?	B. Was the relevance of identified studies to the review's research question appropriately considered? (whether they address it in limitation)	C. Did the reviewers avoid emphasizing results on the basis of their statistical significance?	Overall Judging risk of bias
1	Kolli	2019	NI	PN	PN	PN	Y	High	PN	N	PN	Y	NI	High	NI	PY	Y	PN	NI	High	Y	NI	PN	PY	NI	PY	High	N	PY	Y	High
2	Kremer	2019	Y	PY	PY	Y	Y	Low	PY	PY	Y	Y	Y	Low	Y	Y	Y	N	NI	High	Y	Y	PY	PN	PN	PN	High	N	Y	NI	High
3	Larsen	2019	Y	Y	Y	Y	PY	Low	PY	Y	Y	PY	Y	Low	Y	Y	Y	Y	Y	Low	Y	Y	Y	Y	PN	Y	Low	Y	PY	Y	Low
4	Li	2019	PY	Y	PY	Y	PN	Low	PN	Y	PN	Y	PY	High	PY	PN	Y	PN	Y	High	Y	NI	Y	Y	Y	PN	High	PN	PY	Y	High
5	Liu	2019	NI	PY	PN	Y	Y	Unclear	PY	Y	Y	Y	PN	High	N	Y	Y	Y	Y	High	Y	NI	PY	PN	NI	PN	High	PN	PY	Y	High
6	Nikolakis	2019	NI	PN	N	Y	Y	High	PY	Y	PN	N	N	High	Y	PY	PY	N	N	High	Y	NI	Y	N	N	PN	High	PN	PY	Y	High
7	Qureshi	2019	NI	PN	PN	Y	PN	High	PN	PN	Y	PN	N	High	NI	Y	Y	Y	N	High	Y	NI	Y	Y	N	PN	High	PN	PY	NI	High
8	Skoie	2019	NI	Y	Y	Y	Y	Low	PN	PY	Y	Y	N	High	NI	Y	Y	Y	PN	High	Y	NI	PY	Y	Y	Y	Low	N	Y	Y	High
9	Snast	2019	Y	Y	Y	Y	PN	Low	Y	PY	PY	Y	Y	Low	Y	PN	Y	N	PY	High	PY	Y	Y	Y	PN	N	High	N	PY	NI	High
10	Yen	2019	NI	PY	N	PN	PN	High	PY	PY	Y	Y	Y	Low	PY	Y	Y	Y	Y	Low	Y	NI	PN	Y	PY	Y	High	PY	PY	PY	Low
11	Blakeway	2019	Y	Y	Y	PY	Y	Low	Y	PY	Y	Y	Y	Low	Y	PY	PY	Y	NI	High	Y	Y	Y	Y	PN	N	High	N	Y	Y	High
12	Dobbs	2019	Y	Y	Y	Y	Y	Low	Y	Y	Y	Y	Y	Low	NI	Y	Y	PN	Y	High	Y	Y	Y	Y	PY	Y	Low	PN	Y	NI	Low
13	Ersser	2019	Y	Y	Y	Y	N	Low	Y	PY	Y	PN	Y	Low	PY	Y	PN	PY	N	High	Y	Y	N	PN	NI	PY	High	PN	PY	Y	Low
14	Heppt; Steeb; Niesert	2019	Y	Y	Y	Y	PN	Low	Y	Y	Y	Y	PY	Low	Y	Y	Y	Y	Y	Low	Y	PY	Y	Y	PN	PY	High	PN	Y	Y	Low
15	Heppt; Steeb; Ruzicka	2019	Y	Y	Y	PY	PN	Low	Y	Y	Y	Y	Y	Low	Y	N	Y	Y	Y	High	PN	Y	N	Y	PY	Y	High	N	Y	Y	High
16	Lan	2019	Y	Y	PY	PN	PN	Low	Y	Y	Y	Y	PY	Low	PY	Y	Y	Y	PY	Low	Y	Y	PN	PY	PN	PY	High	PY	Y	Y	Low
17	Mahil	2019	NI	PY	PY	Y	PN	Unclear	Y	PY	Y	Y	PY	Low	PN	Y	Y	Y	Y	Low	Y	NI	PY	PN	PN	PY	High	N	Y	Y	High
18	Mason	2019	Y	PY	Y	PN	PN	Low	PY	PY	Y	Y	Y	High	PY	Y	PY	Y	PY	Low	Y	Y	Y	PY	PN	PN	High	PY	PN	NI	Low
19	Miura	2019	Y	PN	PN	Y	Y	Low	PY	PY	Y	Y	Y	Low	Y	PY	PY	Y	Y	Low	Y	Y	PY	Y	PY	PN	High	N	Y	Y	High
20	Mourad	2019	Y	Y	N	PY	PY	High	Y	PN	Y	Y	PY	Low	PY	Y	Y	Y	PN	High	Y	Y	PY	Y	PY	Y	Low	PN	PY	Y	High
21	Neale	2019	NI	Y	PY	PN	PN	High	Y	PY	Y	Y	Y	Low	PY	Y	Y	PN	Y	High	Y	NI	N	Y	PN	N	High	N	Y	Y	Low
22	Novoa	2019	NI	Y	Y	PY	Y	Low	Y	PY	Y	Y	Y	Low	PY	Y	Y	Y	Y	Low	Y	NI	PN	NI	PN	PY	High	PY	Y	Y	Low
23	Patel; Lee; Akyea	2019	Y	Y	PY	PN	Y	Low	Y	PY	Y	Y	Y	Low	Y	Y	PN	Y	Y	High	Y	Y	Y	Y	PN	Y	Low	Y	Y	Y	Low
24	Rutter	2019	Y	Y	Y	PY	PN	Low	PN	PY	Y	Y	Y	Low	NI	PY	Y	PY	PY	Low	Y	PY	Y	Y	PN	N	High	PN	Y	NI	High
25	Sun	2019	Y	Y	Y	Y	Y	Low	PY	PY	Y	Y	Y	Low	Y	Y	Y	Y	Y	Low	Y	Y	Y	PN	N	Y	High	Y	Y	Y	Low
26	Tsai	2019	Y	Y	PY	PY	PN	Low	PN	PY	PN	Y	PN	High	PY	PN	Y	Y	Y	Low	Y	Y	Y	Y	Y	N	High	N	Y	Y	High
27	van Zuuren	2019	Y	Y	Y	Y	Y	Low	Y	PY	Y	Y	Y	Low	Y	Y	Y	Y	Y	Low	PY	Y	PN	PN	NI	Y	High	PN	Y	Y	High
28	Zill	2019	Y	Y	PN	Y	PN	High	Y	PY	Y	Y	Y	Low	Y	PY	Y	Y	Y	Low	Y	Y	PY	N	NI	N	High	N	Y	Y	Low
29	Kaiser	2019	NI	Y	Y	Y	PY	Low	PN	PY	PN	PN	Y	High	PY	Y	PN	Y	NI	High	Y	NI	PN	N	N	N	High	PN	Y	Y	High
30	Lin	2019	NI	Y	Y	Y	PN	Low	PN	PY	PY	Y	PY	Low	Y	Y	Y	Y	NI	High	Y	NI	Y	Y	PN	PY	Low	PY	Y	Y	Low
31	Shi	2019	NI	PY	Y	PY	Y	Low	PN	NI	Y	Y	PY	High	NI	Y	Y	Y	Y	Unclear	Y	NI	PY	Y	PN	Y	Low	PN	Y	PN	High
32	Wang	2019	NI	Y	PY	Y	PN	Low	PN	PY	PN	Y	NI	High	PY	PY	Y	Y	Y	Low	PY	NI	Y	PY	Y	PY	High	PN	Y	PN	High
33	Deng	2019	NI	Y	PY	PN	PN	High	PN	NI	PY	N	PN	High	NI	N	PY	NI	NI	High	Y	NI	Y	NI	NI	NI	Unclear	N	PY	NI	High
34	Gupta	2019	NI	PN	N	PY	Y	High	N	NI	N	Y	NI	High	NI	PY	PN	N	NI	High	NI	NI	N	Y	NI	N	High	N	PN	N	High
35	Halk	2019	PY	N	N	PN	PY	High	PY	PN	Y	Y	PN	High	NI	PN	Y	Y	NI	High	PY	NI	Y	Y	PN	N	High	N	Y	PN	High
36	Herold	2019	NI	NI	N	Y	Y	High	N	NI	N	Y	NI	High	NI	N	PN	NI	NI	High	NI	NI	PY	PY	NI	N	High	N	N	PY	High
37	Lyons	2019	NI	PN	N	PY	Y	High	PN	NI	N	N	Y	High	NI	N	PY	NI	NI	High	PY	NI	PY	Y	PN	N	High	N	PN	NI	High
38	Marchitto	2019	N	PN	N	PY	PN	High	PN	PY	Y	Y	NI	High	NI	PN	PY	NI	NI	High	Y	NI	PY	Y	PN	PN	High	N	PN	Y	High
39	Murphy-Chutorian	2019	NI	PN	N	PY	Y	High	PN	NI	N	PN	NI	High	NI	PN	Y	NI	NI	High	NI	NI	N	N	N	N	High	N	PY	NI	High
40	Torbeck	2019	NI	PY	PN	Y	N	High	N	NI	PN	Y	NI	High	NI	Y	PN	NI	NI	High	Y	NI	PN	Y	PN	N	High	N	PY	Y	High
41	Wang	2019	NI	Y	PN	PY	Y	High	PN	PY	PY	PN	NI	High	NI	PN	PN	N	NI	High	Y	NI	Y	Y	PN	N	High	N	PY	Y	High
42	Wilkerson	2019	NI	NI	N	Y	Y	High	PY	PY	Y	PN	NI	High	NI	Y	PY	NI	NI	High	Y	NI	PN	PY	PN	N	High	N	Y	Y	High
43	Acharya	2019	NI	Y	PY	PY	Y	Low	PN	PY	PN	PN	PY	High	PY	Y	Y	Y	PN	High	Y	NI	PN	PN	PN	N	High	N	Y	Y	High
44	Alinaghi	2019	PY	Y	PY	Y	PN	Low	PN	PY	PN	Y	Y	High	NI	PY	Y	Y	NI	High	PY	PY	PN	Y	N	Y	High	PN	Y	NI	High
45	Baumrin	2019	NI	PN	N	PY	Y	High	N	PY	PY	Y	Y	High	NI	N	Y	Y	NI	High	NI	NI	Y	Y	PN	N	High	N	NI	Y	High
46	Dhana	2019	NI	PY	Y	Y	PN	Low	PN	PY	Y	Y	Y	Low	Y	Y	Y	Y	Y	Low	PY	NI	PN	Y	PY	PY	High	PN	Y	Y	High
47	Hesseler (Acne Scars)	2019	NI	PY	N	Y	PN	High	N	PY	PN	Y	NI	High	NI	Y	Y	N	NI	High	Y	NI	Y	Y	N	NI	High	N	NI	Y	High
48	Hesseler (Medical Dermatology)	2019	NI	PN	N	Y	PN	High	N	PY	PN	Y	NI	High	NI	Y	Y	N	NI	High	Y	NI	Y	Y	PN	N	High	N	NI	PN	High
49	Jo	2019	PY	Y	Y	Y	Y	Low	Y	Y	PY	PN	Y	Low	PY	Y	Y	Y	NI	High	Y	NI	PN	Y	Y	PY	High	PY	Y	Y	Low
50	Kridin	2019	NI	Y	PY	Y	Y	Low	PN	PY	NI	Y	PN	High	NI	N	PY	NI	NI	High	N	NI	Y	Y	PN	N	High	N	Y	NI	High
51	Leducq	2019	NI	PN	N	Y	Y	High	PN	NI	PN	Y	Y	High	PY	N	Y	PN	Y	High	Y	NI	N	Y	PN	N	High	N	PY	Y	High
52	Lee; Patel; Rastogi	2019	NI	Y	PN	Y	Y	High	PN	NI	Y	N	PY	High	NI	N	Y	NI	NI	High	NI	NI	Y	N	NI	N	High	N	Y	Y	High
53	Lee; Patel; Singam	2019	NI	PN	Y	PN	Y	High	PN	NI	Y	Y	PY	High	PY	N	N	NI	NI	High	NI	NI	N	N	PN	N	High	N	PY	NI	High
54	Lee; Lee; Lee	2019	NI	Y	PY	Y	Y	Low	Y	NI	NI	PN	PY	High	PN	Y	Y	Y	NI	High	Y	NI	PN	PN	N	PY	High	N	PY	Y	High
55	Lee; Lee; Kim	2019	NI	Y	N	Y	Y	High	PN	NI	PY	Y	PN	High	NI	Y	Y	NI	NI	High	PN	NI	PN	N	PN	N	High	N	Y	PN	High
56	Motosko	2019	NI	Y	Y	Y	Y	Low	PN	NI	PY	N	PN	High	PY	Y	Y	NI	NI	High	Y	NI	Y	Y	PY	N	High	N	Y	NI	High
57	Navarrete-Dechent	2019	NI	Y	Y	PY	Y	Low	PN	PY	Y	Y	PY	Low	PY	PY	Y	NI	NI	High	PY	NI	Y	Y	NI	N	High	N	Y	NI	High
58	Okhovat	2019	NI	N	N	Y	PN	High	PN	NI	NI	Y	NI	High	N	Y	Y	Y	NI	High	Y	NI	PN	N	N	N	High	N	Y	Y	High
59	Ouedraogo	2019	NI	PN	Y	Y	Y	High	N	NI	N	N	NI	High	NI	PN	Y	NI	NI	High	PY	NI	Y	Y	PN	N	High	N	Y	PY	High
60	Patel; Immaneni	2019	NI	Y	N	Y	Y	High	Y	NI	Y	Y	PN	High	NI	N	Y	Y	NI	High	PN	NI	N	N	Y	PY	High	N	Y	Y	High
61	Patel; Vasavda	2019	NI	PN	N	Y	Y	High	PN	NI	N	Y	NI	High	NI	PN	Y	NI	NI	High	Y	NI	Y	Y	PN	N	High	N	PN	N	High
62	Phan	2019	NI	PY	PY	Y	Y	Low	PN	PY	N	Y	NI	High	PN	PN	Y	NI	NI	High	Y	NI	PN	Y	NI	N	High	N	PY	Y	High
63	Qureshi	2019	NI	PY	N	Y	Y	High	PN	PY	NI	N	NI	High	NI	N	PY	NI	NI	High	PY	NI	Y	Y	PN	N	High	N	PY	Y	High
64	Rastogi	2019	NI	PN	PN	Y	PN	High	Y	NI	NI	Y	Y	High	PN	PN	PY	NI	NI	High	Y	NI	Y	Y	PN	N	High	N	PY	PY	High
65	Reiter	2019	Y	PY	Y	Y	Y	Low	Y	PY	NI	Y	Y	Low	Y	Y	Y	Y	NI	High	Y	Y	Y	PY	NI	Y	Low	PN	PY	Y	Low
66	Salman	2019	PY	Y	Y	Y	Y	Low	PN	NI	Y	Y	Y	High	Y	Y	Y	Y	Y	Low	PY	Y	Y	N	PY	PN	High	N	Y	Y	High
67	Seger	2019	NI	Y	PY	PY	PN	Low	PN	NI	NI	PN	PY	High	NI	PY	Y	NI	NI	High	Y	NI	Y	Y	PN	N	High	N	Y	Y	High
68	Serrano	2019	NI	Y	PY	Y	Y	Low	PN	NI	Y	Y	N	High	N	Y	Y	Y	NI	High	Y	NI	PY	N	Y	Y	High	N	Y	PY	High
69	Solomon-Cohen	2019	Y	Y	Y	Y	Y	Low	PN	NI	Y	PN	Y	High	Y	N	PN	N	NI	High	NI	PY	Y	Y	PN	N	High	N	Y	NI	High
70	Steeb	2019	Y	Y	Y	Y	PN	Low	Y	PY	NI	Y	PN	High	Y	N	Y	Y	Y	High	Y	PN	PN	Y	PN	PY	High	N	Y	Y	High
71	Sullivan	2019	NI	N	N	Y	Y	High	N	PY	PN	Y	NI	High	NI	N	PY	NI	NI	High	Y	PY	Y	Y	PN	N	High	N	PY	NI	High
72	Tang	2019	NI	Y	PN	Y	Y	High	PN	PY	Y	Y	PN	High	PY	PY	Y	Y	Y	Low	Y	NI	PN	Y	Y	PY	High	PN	Y	Y	High
73	Thadanipon	2019	Y	Y	Y	Y	Y	Low	Y	PY	Y	Y	Y	Low	Y	Y	Y	Y	PY	Low	PY	Y	Y	PY	Y	PY	Low	PY	Y	PY	Low
74	Tkachenko	2019	Y	PY	Y	Y	PN	Low	PN	PY	NI	Y	Y	High	NI	Y	Y	N	NI	High	Y	PY	Y	Y	PN	N	High	N	Y	Y	High
75	Tsai	2019	Y	PY	Y	Y	Y	Low	PN	PY	N	PN	Y	High	PY	Y	Y	Y	Y	Low	Y	Y	PY	PY	Y	Y	Low	PN	Y	Y	Low
76	Yew	2019	PY	N	PY	PN	Y	High	PN	PY	Y	Y	PY	Low	PN	PN	Y	NI	NI	High	Y	PN	PN	Y	NI	N	High	N	Y	PY	High
77	Zakhem; Goldberg	2019	NI	PY	PY	Y	PN	Low	N	PY	PY	Y	NI	High	NI	NI	PY	PN	NI	High	Y	NI	Y	Y	PN	N	High	N	PN	PY	High
78	Zakhem; Motosko	2019	NI	PY	PY	Y	Y	Low	PN	NI	NI	Y	Y	High	NI	N	PY	NI	NI	High	Y	NI	Y	Y	PN	N	High	N	PY	NI	High
79	Zoghaib	2019	NI	Y	PY	Y	PN	Low	PN	PY	PN	Y	PY	High	NI	PY	Y	NI	NI	High	Y	NI	Y	Y	N	N	High	N	PY	Y	High
80	Brindle	2019	NI	Y	PY	Y	PN	Low	Y	PY	Y	N	Y	High	Y	PY	Y	Y	NI	High	Y	NI	PN	PN	PN	Y	High	PN	Y	Y	High
81	Chen	2019	NI	Y	PY	Y	Y	Low	PN	NI	Y	Y	Y	High	NI	N	Y	Y	NI	High	PN	NI	PY	PY	PN	Y	High	N	Y	Y	High
82	dePaula	2019	NI	PY	PY	Y	Y	Low	PN	NI	PY	N	Y	High	NI	PY	Y	Y	PY	Low	Y	NI	PY	PN	Y	PY	High	PN	Y	Y	High
83	Dick	2019	NI	Y	PY	Y	PN	Low	PN	PY	PN	N	PY	High	PN	PN	Y	Y	NI	High	PN	NI	PY	PY	Y	Y	High	N	Y	Y	High
84	Ekelem	2019	NI	PN	N	Y	PN	High	N	PY	PN	PY	NI	High	NI	N	Y	NI	NI	High	Y	NI	Y	Y	PN	N	High	N	PN	Y	High
85	Lee	2019	NI	PY	PY	PY	Y	Low	PN	NI	PY	Y	Y	High	NI	N	Y	NI	NI	High	Y	NI	PY	PN	NI	N	High	N	PY	Y	High
86	Machado	2019	PY	Y	Y	Y	Y	Low	PN	PY	Y	Y	Y	Low	PY	Y	Y	Y	Y	Low	Y	NI	PN	PY	PY	Y	High	Y	Y	Y	Low
87	Molina-Leyva	2019	NI	Y	N	PY	PN	High	PN	PY	N	Y	Y	High	NI	PN	Y	NI	NI	High	Y	NI	Y	Y	PN	N	High	N	Y	Y	High
88	Navarrete-Dechent	2019	NI	PN	PN	PN	PN	HIgh	PN	PY	PY	Y	Y	Low	PY	PN	Y	N	Y	High	Y	NI	Y	Y	PN	N	High	PN	N	Y	High
89	Nelson	2019	NI	Y	PY	Y	Y	Low	PN	NI	Y	PN	PN	High	NI	PY	Y	NI	NI	High	Y	NI	PN	PN	PN	N	High	N	PY	PY	High
90	Phan	2019	NI	Y	Y	Y	Y	Low	PN	PY	Y	Y	NI	High	NI	PY	Y	N	NI	High	Y	NI	PY	Y	Y	PN	High	PN	Y	Y	High
91	Pournamdari	2019	NI	PN	N	PY	Y	High	PN	PN	PN	PN	PN	High	NI	PY	NI	NI	NI	High	Y	NI	PY	Y	PN	N	High	N	PN	NI	High
92	Sandhu	2019	Y	Y	Y	Y	Y	Low	PN	PY	Y	PN	Y	Low	PY	Y	Y	Y	NI	High	Y	Y	PY	PN	Y	PN	High	PN	Y	Y	High
93	Tharp	2019	NI	PY	N	Y	Y	High	PN	PY	PN	PN	PY	High	PN	Y	Y	NI	NI	High	Y	NI	PY	Y	PY	N	High	N	PN	Y	High
94	Trafford	2019	NI	Y	Y	Y	Y	Low	PN	PY	Y	Y	PN	High	N	Y	Y	Y	NI	High	PY	NI	PY	Y	NI	PN	High	PY	Y	Y	High
95	Van Vugt	2019	Y	Y	Y	Y	Y	Low	Y	PY	Y	N	Y	Low	Y	Y	Y	PN	Y	High	Y	Y	PN	PY	PY	PN	High	PN	Y	Y	High
96	Worley	2019	NI	PY	N	Y	PN	High	PN	PY	PN	Y	NI	High	PN	N	PN	Y	NI	High	PY	NI	Y	Y	PN	N	High	N	PY	NI	High
97	Yang	2019	Y	Y	Y	Y	Y	Low	Y	PY	Y	Y	PY	Low	PY	Y	Y	Y	Y	Low	Y	Y	PN	Y	PN	Y	High	PN	Y	Y	High
98	Zidane	2019	Y	Y	Y	Y	Y	Low	PN	PY	NI	Y	Y	High	PY	N	Y	Y	NI	High	PY	Y	PY	Y	Y	PY	Low	PN	PY	NI	High
99	Bellinato	2019	NI	Y	PY	Y	PN	Low	PN	NI	N	Y	PN	High	Y	Y	Y	PN	NI	High	Y	NI	Y	Y	PN	N	High	N	Y	Y	High
100	Chen	2019	NI	Y	PY	Y	Y	Low	N	PY	N	Y	PY	High	Y	N	Y	PY	NI	High	PN	NI	PN	N	PN	N	High	N	PY	Y	High
101	De Risi-Pugliese	2019	Y	Y	Y	Y	Y	Low	Y	Y	Y	Y	Y	Low	Y	Y	Y	Y	Y	Low	Y	Y	Y	Y	PN	Y	Low	Y	Y	NI	Low
102	Dressler	2019	PY	Y	Y	PN	Y	Low	PN	PN	Y	Y	Y	High	Y	Y	Y	Y	NI	High	Y	PY	PN	N	NI	N	High	N	Y	NI	High
103	Eicher	2019	NI	PN	N	Y	Y	High	N	NI	PY	N	NI	High	NI	N	PY	NI	NI	High	NI	NI	Y	Y	PN	N	High	N	PN	Y	High
104	Freire	2019	Y	Y	PY	Y	Y	Low	Y	PY	Y	Y	PY	Low	PY	N	Y	Y	NI	High	PN	PN	PN	Y	PN	PN	High	N	Y	Y	High
105	Fukumoto	2019	Y	Y	Y	Y	Y	Low	N	PN	Y	Y	N	High	NI	Y	Y	Y	NI	High	Y	PY	PY	PN	PY	PN	High	PN	Y	Y	High
106	Genders	2019	PY	Y	PY	Y	Y	Low	PN	PY	Y	Y	PY	Low	Y	Y	Y	Y	NI	High	PY	Y	N	N	PN	Y	High	N	Y	Y	High
107	Golinska	2019	NI	NI	N	Y	Y	High	PN	NI	PN	Y	NI	High	NI	PN	PY	NI	NI	High	PY	NI	Y	Y	PN	N	High	N	PN	PN	High
108	Gray	2019	Y	Y	Y	Y	PN	High	PN	PY	Y	Y	Y	Low	Y	Y	Y	Y	Y	Low	PN	Y	PY	Y	PY	Y	High	PY	Y	Y	Low
109	Gug	2019	NI	PY	PN	Y	Y	High	PN	PY	PN	N	NI	High	NI	N	PY	NI	NI	High	PY	NI	N	N	PN	N	High	N	PY	Y	High
110	Heppt; Steeb; Berking	2019	NI	Y	PY	Y	PN	Low	PY	NI	Y	Y	Y	Low	Y	PY	Y	NI	NI	High	Y	NI	Y	Y	PN	N	High	N	Y	NI	High
111	Heppt; Steeb; Leiter	2019	Y	Y	Y	Y	PN	Low	Y	PY	Y	Y	Y	Low	PY	PN	Y	Y	Y	Low	Y	Y	PY	PY	PN	PY	Low	PY	Y	Y	Low
112	Krensel	2019	NI	Y	PY	Y	PN	Low	N	PY	PY	Y	NI	High	PN	PN	Y	NI	NI	High	Y	NI	Y	Y	PN	N	High	PN	Y	NI	High
113	Meulendijks	2019	NI	Y	PY	Y	PN	Low	PN	PY	Y	Y	PN	High	PY	PN	Y	Y	PY	Low	Y	NI	Y	Y	PN	Y	Low	PN	Y	Y	High
114	Meunier	2019	PY	Y	Y	Y	Y	Low	PN	PY	PY	PN	PY	High	PY	N	Y	Y	Y	Low	Y	Y	PY	N	NI	PN	High	N	Y	Y	High
115	Paganelli	2019	NI	PN	N	Y	PN	High	PN	NI	Y	Y	NI	High	NI	PN	PY	NI	NI	High	PN	NI	PN	N	PN	N	High	N	PN	PY	High
116	Paolino	2019	NI	Y	PY	Y	PN	Low	PN	PY	PN	Y	Y	Low	Y	PY	Y	NI	NI	High	Y	NI	PY	Y	PN	N	High	N	Y	Y	High
117	Phan	2019	NI	PY	PY	Y	Y	Low	PN	PY	Y	Y	NI	High	PY	PN	Y	NI	NI	High	Y	NI	N	N	PN	N	High	PN	PY	Y	High
118	Sadoghi	2019	NI	PN	PY	PN	PN	High	PN	PY	PN	Y	NI	High	NI	Y	Y	NI	NI	High	Y	NI	PN	PY	PN	N	High	N	PN	NI	High
119	Sawyer	2019	NI	Y	Y	Y	Y	Low	PN	Y	Y	N	PY	High	NI	Y	Y	Y	NI	High	Y	NI	Y	PY	PY	Y	Low	PN	Y	Y	High
120	Topp	2019	Y	Y	Y	PY	Y	Low	PN	PY	Y	PN	Y	Low	NI	PY	Y	PY	NI	High	Y	Y	Y	Y	PN	PN	High	PY	Y	NI	Low
121	Torres-Navarro	2019	PN	Y	PY	Y	Y	Low	PY	Y	PN	Y	N	High	NI	PN	Y	PN	NI	High	Y	Y	N	PN	PN	PN	High	N	Y	PY	High
122	Van Geel	2019	PY	Y	Y	Y	PN	Low	PN	PY	Y	Y	Y	High	PY	PN	Y	Y	NI	High	Y	PY	PY	Y	NI	PN	High	PN	Y	Y	High
123	Wan	2019	NI	Y	Y	Y	PN	Low	Y	PY	Y	Y	Y	Low	Y	PY	Y	N	N	Unclear	Y	NI	Y	Y	PY	N	Unclear	PY	Y	NI	Unclear
124	Ziehfreund	2019	NI	Y	Y	Y	Y	Low	N	PY	Y	PN	Y	High	Y	Y	Y	PN	Y	High	Y	NI	Y	Y	PN	N	High	PN	Y	PY	High
125	Zouboulis	2019	NI	Y	PN	PN	PN	High	PY	PY	Y	Y	NI	High	NI	N	PY	NI	NI	High	NI	NI	Y	Y	PN	N	High	N	PY	Y	High
126	Saco	2019	NI	PN	N	Y	Y	High	PN	NI	NI	PN	NI	High	NI	PN	PY	NI	NI	High	Y	NI	Y	Y	PN	N	High	N	PN	Y	High
127	Knackstedt	2019	NI	NI	N	Y	Y	High	NI	NI	NI	Y	NI	High	NI	PN	PY	NI	NI	High	NI	NI	PN	Y	PN	N	High	N	N	Y	High
128	Bath	2010	Y	Y	Y	PY	Y	Low	Y	Y	Y	PY	Y	Low	PY	Y	PY	PN	NI	Unclear	PY	PY	Y	Y	N	N	High	N	Y	PY	High
129	Schram	2010	PN	Y	Y	Y	Y	Unclear	Y	Y	Y	Y	Y	Low	PY	Y	Y	Y	PN	Unclear	Y	NI	Y	Y	PY	Y	Low	PN	Y	Y	Low
130	Dilme	2010	N	NI	NI	NI	NI	High	N	N	NI	NI	N	High	NI	N	N	N	NI	High	N	NI	NI	NI	NI	N	High	N	N	NI	High
131	Torchia	2010	N	PN	N	NI	NI	High	Y	Y	PN	Y	PN	High	PN	N	PY	N	NI	High	PY	NI	PY	NI	PY	N	High	N	N	NI	High
132	Carter	2010	PY	PY	Y	Y	PY	Low	PY	Y	PY	Y	Y	Low	PY	Y	Y	Y	Y	Low	Y	NI	Y	Y	Y	Y	Low	Y	Y	Y	Low
133	Chi	2010	Y	Y	Y	Y	Y	Low	Y	Y	Y	Y	Y	Low	Y	Y	Y	Y	PY	Low	Y	PY	PY	Y	PY	Y	Low	Y	Y	PY	Low
134	De Jager	2010	PN	PY	Y	Y	PY	Unclear	Y	Y	PY	N	Y	High	Y	Y	Y	N	NI	High	PY	NI	PY	NI	PY	N	High	N	PN	PY	High
135	Mitropoulos	2010	N	NI	NI	NI	NI	High	NI	NI	NI	NI	NI	High	NI	N	NI	N	NI	High	PN	NI	NI	N	PN	N	High	N	PN	NI	High
136	Seidler	2010	PY	Y	Y	PY	PY	Low	N	Y	PY	PY	PN	High	PN	Y	Y	PN	NI	High	PY	PY	PN	N	PY	PN	High	N	Y	PY	High
137	Hu	2010	PN	PY	PN	PY	PY	High	Y	Y	PN	Y	PN	High	PY	Y	Y	PY	PN	Unclear	PY	NI	Y	Y	N	N	High	N	Y	PY	High
138	Lehman	2010	N	Y	N	PY	PY	High	N	Y	PN	PY	PN	High	PN	Y	PY	N	NI	High	PY	NI	PY	NI	PN	N	High	N	N	PY	High
139	Mella	2010	PY	Y	Y	PY	PY	Low	Y	Y	PY	PY	Y	Low	Y	Y	Y	Y	Y	Low	Y	PY	Y	Y	Y	Y	Low	Y	Y	Y	Low
140	Zhao	2010	PY	PY	PY	PY	PY	Low	PN	PY	PN	PY	Y	High	PY	N	PY	N	NI	High	PY	N	Y	Y	Y	N	High	N	Y	PY	High
141	Bronsard	2010	PN	PN	N	PN	PN	High	PN	N	N	N	PY	High	NI	N	Y	N	NI	High	PY	NI	NI	NI	PY	N	Unclear	N	PN	PY	High
142	Paul	2010	PY	PN	N	NI	NI	High	Y	N	PN	PN	Y	High	NI	PN	PY	N	NI	High	PY	NI	PY	PY	NI	N	High	N	PN	NI	High
143	Prey_Assessment	2010	PN	NI	N	NI	NI	High	Y	Y	PY	N	Y	High	PY	Y	Y	N	NI	High	Y	NI	Y	Y	PY	N	Unclear	N	Y	NI	High
144	Prey_Cardiovascular	2010	PN	PY	N	PY	N	High	Y	Y	PN	N	Y	High	Y	Y	PY	N	NI	High	PY	NI	PY	PY	PN	N	High	N	Y	PY	High
145	Puzenat	2010	PN	PY	PY	PY	PY	Unclear	Y	N	PN	N	Y	High	NI	PY	Y	N	NI	High	PY	NI	Y	NI	PY	N	Unclear	N	PY	NI	High
146	Schneider	2010	PY	Y	Y	Y	Y	Low	Y	Y	Y	N	Y	High	Y	Y	Y	N	NI	High	PY	NI	PY	PN	PY	N	High	N	Y	PY	High
147	Vuerstaek	2010	PY	PY	PY	PY	PN	Unclear	Y	Y	PY	PN	Y	Unclear	PN	PN	PY	PY	Y	High	Y	NI	Y	NI	PY	N	High	N	PN	NI	High
148	Spuls	2010	N	PY	Y	PY	Y	High	Y	Y	Y	Y	Y	Low	PY	Y	Y	NI	NI	Unclear	Y	NI	Y	NI	PY	PN	Unclear	PN	Y	Y	High
149	Schmitt	2010	PY	PY	N	PN	PN	High	PN	Y	PN	Y	Y	Unclear	Y	Y	Y	Y	Y	Low	PY	PY	PY	Y	Y	Y	Low	N	PY	Y	Unclear
150	Jiang	2010	N	PY	Y	PY	PY	Unclear	N	Y	PN	N	N	High	Y	Y	PY	Y	Y	Low	PY	PN	Y	Y	Y	Y	Low	N	Y	Y	Unclear
151	Riveira-Munoz	2010	N	NI	NI	NI	NI	High	NI	NI	NI	NI	NI	High	NI	NI	NI	NI	NI	High	NI	NI	NI	NI	NI	NI	High	N	NI	NI	High
152	Tomkova	2010	N	NI	NI	NI	NI	High	N	NI	NI	NI	NI	High	NI	NI	NI	NI	NI	High	NI	NI	NI	NI	NI	NI	High	N	N	N	High
153	Lv	2010	N	Y	Y	PY	PY	Unclear	PN	Y	Y	N	PY	Unclear	Y	PN	PY	N	NI	High	PY	N	PY	Y	N	N	High	N	PN	PN	High
154	Warshaw	2010	N	Y	Y	PY	PY	Low	PN	Y	Y	N	Y	Unclear	Y	Y	Y	Y	Y	Low	Y	N	Y	Y	Y	Y	Low	N	Y	Y	Low

## Sheet: Journal variables
	Journal data
	Variable	Definition	List/format
	Journal_Title	The title of the journal as per the journal’s website.	JAMA Dermatology
			British Journal of Dermatology
			Journal of Investigative Dermatology
			Journal of the American Academy of Dermatology
			Journal of the European Academy of Dermatology and Venereology
			American Journal of Clinical Dermatology
			Dermatology
			Dermatologic Clinics
			Experimental Dermatology
			Dermatologic Surgery
	Journal_Year_of_First_Publication	The year of the journal's first publication as per the journal's website.	Whole number
	Journal_Publisher	The official publisher of the journal.	Open text
	Language_of_Journal	The primary language of articles published in the journal.	English
			Other
			Mixed
	Journal_Rank	The journal's ranking as per SJR, within the appropriate subject category, obtained from www.scimagojr.com, in 2018.	Whole number
	SJR_2018	The measure of scientific influence that accounts for number of citations and prestige of journals where citations come from, obtained from www.scimagojr.com, in 2018.	Decimal number
	SJR_2010	The measure of scientific influence that accounts for number of citations and prestige of journals where citations come from, obtained from www.scimagojr.com, in 2010.	Decimal number
	Impact_Factor_2019	Obtained from Journal Citation Reports in 2018. The impact factor is a measure of the frequency with which the “average article” in a journal has been cited in a particular year or period. The annual JCR impact factor is a ratio between citations and recent citable items published. Thus, the impact factor of a journal is calculated by dividing the number of current year citations to the source it…	Decimal number
	Impact_Factor_2010	Obtained from Journal Citation Reports in 2018. The impact factor is a measure of the frequency with which the “average article” in a journal has been cited in a particular year or period. The annual JCR impact factor is a ratio between citations and recent citable items published. Thus, the impact factor of a journal is calculated by dividing the number of current year citations to the source it…	Decimal number
	Number_of_Publications_2010	The number of full text reports published from 1 January to 31st December 2010, inclusive, as per SJR and obtained from www.scimagojr.com.	Whole number
	Number_of_Publications_2019	The number of full text reports published from 1 January to 31st December 2019, inclusive, as per SJR and obtained from www.scimagojr.com.	Whole number
	Number_of_Systematic_Reviews	The number of full systematic reviews published from 1 January to 31st December 2010, inclusive and 1 January to 31st December 2019, inclusive, after assessors have manually screened the title, abstracts and full text of all publications from the journal.	Whole number
	Country_of_Journal	The country from where the journal originates.	Listed in "Countries" tab
	Peer_Review_Process	Single blinded: Authors do not know reviewers. Double blinded: Authors do not know reviewers and vice versa. Triple blinded: Authors, reviewers and editors do not know who each are. Open peer review: the identity of authors and reviewers are known by all participants.	Single blinded
			Double blinded
			Triple blinded
			Not blinded/open peer review
			Unspecified
	PRISMA_Statement	Whether the journal officially endorses the PRISMA Statement, obtained from http://www.prisma-statement.org/ or the journal’s submission guidelines, editorial office or publisher (http://www.prisma-statement.org/Endorsement/PRISMAEndorsers#d).	Required
			Recommended
			No
	Open_Access	Subscription: only offers subscription-based access options. Open access: offers completely open access (free) for its articles. Hybrid open access: offers both open-access and subscription options (green and gold etc.).	Subscription
			Open access
			Hybrid open access
	PROSPERO_Registration	Whether the journal requires systematic review protocols to be registered in an open access online database, obtained from the journal’s submission guidelines, editorial office or publisher (ICJME). Explicitly recommend: refers to PROSPERO. Implicit recommend: refers to PRISMA. No: does not refer to either PROSPERO or PRISMA.	Explicitly recommend
			Implicitly recommend
			No

## Sheet: Article variables
	Article data
	Category	Variable	Definition	List/format
	Journal	Journal_Title_Dermatology	The title of the journal as per the journal’s website.	JAMA Dermatology
				British Journal of Dermatology
				Journal of Investigative Dermatology
				Journal of the American Academy of Dermatology
				Journal of the European Academy of Dermatology and Venereology
				American Journal of Clinical Dermatology
				Dermatology
				Dermatologic Clinics
				Experimental Dermatology
				Dermatologic Surgery
	Subspecialty/Focus	Dermatology_Subspecialty_Focus	The primary subspecialty and focus of the article. Medical dermatology: diseases that affect the skin, hair and nails. Dermatopathology: diseases that affect the skin, hair, and nails by removing a sample and examining the sample with a microscope. Surgical dermatology: diseases that affect the skin, hair, and nails by using a surgical procedure. Cosmetic dermatology: the skin, hair, or nails usi…	Medical dermatology
				Dermatopathology
				Cosmetic dermatology
				Surgical dermatology
				Mohs surgery
				Paediatric dermatology
	Dermatological Disease	Dermatological_Disease_Focus	The primary disease that is the focus of the article. If no disease(s) specified, the systematic review is categorized as General Dermatology.	Acne vulgaris
				Bullous pemphigoid
				Psoriasis
				Vitiligo
				Atopic dermatitis
				Hidradenitis suppurativa
				Skin cancer
				Nutritional deficiency
				Actinic keratosis
				Lichen planus
				Seborrheic keratosis
				Solar lentigo
				Cellulitis
				Rosacea
				Infantile hemangiomas
				Photodermatoses
				Alopecia
				Cosmetic
				Keloids
				Superficial leiomyosarcoma
				General dermatology
				IgA pemphigus
				Paraneoplastic pemphigus
				Pruritis
				Prurigo nodularis
				Extramammary Paget's disease
				Warts
				Remnant omphalomesenteric duct
				Scabies
				Erythema multiforme
				Leprosy
				Mycosis fungoides
				Chronic idiopathic urticaria
				Pityriasis lichenoides
				Cutaenous lymphomas
				Skin ulcer
				Systemic sclerosis
				Favre-Racouchot disease
				Steven-Johnson syndrome
				Ulcus vulvae acutum lipschutz
				Cobb syndrome
				Papuloerythroderma
				Cutaneous leishmaniasis
				Pityriasis versicolor
	Article	Article_Name	The title of the systematic review, as per the full report on the journal’s website.	General format; capitalise first letter of every word except conjunctions
		Title_Self_Identification	Self-identifies the report as a systematic review, meta analysis or both in the title. A systematic review answers a defined research question by collecting and summarising all empirical evidence that fits pre-specified eligibility criteria. - clearly stated objectives with pre-defined eligibility criteria for studies - explicit, reproducible methodology - a systematic search that attempts to ide…	Systematic review
				Meta analysis
				Systematic review and meta analysis
				None
		Abstract_Self_Identification	Self identifies the report as a systematic review, meta analysis or both in the abstract. Synonyms include "systematically review" and "systematic literature review".	Systematic review
				Meta analysis
				Systematic review and meta analysis
				None
		Publication_Year	The year of publication as per the full text report.	2010
				2019
		PROSPERO_status	When and whether the systematic review has prospectively registered their protocol details in PROSPERO (https://www.crd.york.ac.uk/PROSPERO/) through the provision of the registration number in the publication. Acknowledgements of changes of their protocol published in PROSPERO should also be mentioned in the publication. Prospectively registered: registration date earlier than start date. Retros…	Prospectively registered in PROSPERO
				Unregistered
				Registered in another database
				Retrospectively registered in PROSPERO
		Dermatology_Systematic_Review_Individual_Study_Type	The types of studies that are reviewed by the systematic review. If more than one type, select the lowest type of study based on the hierarchy of research design and levels of scientific evidence that is included. RCT: a study in which people are allocated at random (by chance alone) to receive one of several clinical interventions . Non-RCT: any studying (including non-randomised studies of inte…	RCTs only
				RCTs and non-RCTs
				Non-RCTs
		Psychiatry_Systematic_Review_Individual_Study_Type	The types of studies that are reviewed by the systematic review. If more than one type, select the lowest type of study based on the hierarchy of research design and levels of scientific evidence that is included.	RCTs only
			RCT: a study in which people are allocated at random (by chance alone) to receive one of several clinical interventions .	RCTs and non-RCTs
			Non-RCT: non-randomized control trials (quasi-experimental) and observational studies.	Non-RCTs
		Intervention_AMSTAR_2	Is the article a systematic review or meta-analysis of interventions? If yes, AMSTAR 2 is applicable.	Yes
				No
	Author	Country_of_First_Author	The country of institutional affiliation of the first author.	Country (see "Countries")
		Number_of_Authors	The number of named authors on the publication.	Whole number
	Method	PRISMA_Flowchart	Is the PRISMA flowchart provided with clear reporting of inclusion and exclusion criteria in diagram or text (a systematic flowchart of an inclusion and exclusion criteria similar to prisma)?	Yes
				No
		Search_Strategy	Inclusion of the complete and replicable search strategy in the publication body or appendix (provide evidence of their search).	Yes
				No
		Sample_Size	The number of studies included in the systematic review.	Whole number
		Database_Number	The number of databases searched.	Whole number
		Data_Collection_Process	Describe method of data extraction from reports (e.g., piloted forms, independently, in duplicate) and any processes for obtaining and confirming data from investigators.	Yes
				No
		Data_Items	List and define all variables for which data were sought (e.g., PICOS, funding sources) and any assumptions and simplifications made.	Yes
				No
		Contact_with_Authors	Whether authors of the individual studies were contacted for clarification of eligibility criteria, data collection or other.	Yes
				No
		Search_Strategy_Number_of_Independent_Reviewers	The number of independent reviewers involved in conducting the search strategy and selection of studies. 0 = None 99 = Unspecified	Whole number
		Methodological_Quality_Number_of_Independent_Reviewers	The number of independent reviewers involved in conducting the methodological quality of studies. 0 = None 99 = Unspecified	Whole number
		RoB_Individual_Studies	Whether there was an assessment of risk of bias or methodological quality of individual studies in the publication.	Yes
				No
		RoB_Across_Studies	Specify any assessment of risk of bias that may affect the cumulative evidence (e.g., publication bias, selective reporting within studies) through uses of Funnel Plot and Trim and Fill plot (http://www.menzies.utas.edu.au/__data/assets/pdf_file/0007/771388/5b_Gall_presentation.pdf).	Yes
				No
		Eligibility_Criteria	Clearly stated eligibility criteria.	Yes
				No
		Exclusion_of_Non_English_texts	Whether only english studies were included. If no mention, assume only English.	English only
				English and other
		Exclusion_of_Years	Whether the search strategy was limited by the years of publication. 'Yes, with explanation': justified within discussion or in manuscript.	Yes, with explanation
				Yes, without explanation
				No
		Summary_Measures	States the principal summary measures (e.g., risk ratio, difference in means).	Yes
				No
				Not applicable
		Method_Synthesis_of_Data_MA	Describes the methods of handling data and combining results of studies, if done, including measures of consistency (e.g., I2) for each meta-analysis.	Yes
				No
				Not applicable
	Results	Study_Characteristics	Includes the study characteristcs of all included studies (list or table in appendix or body of paper).	Yes
				No
		Results_of_Individual_Studies	For all outcomes considered (benefits or harms), presents, for each study: (a) simple summary data for each intervention group (b) effect estimates and confidence intervals, ideally with a forest plot.	Yes
				No
				Not applicable
		Present_Synthesis_of_Results	Presents the results of each meta-analysis done, including confidence intervals and measures of consistency.	Yes
				No
				Not applicable
	Risk of bias	Cochrane_Risk_of_Bias_2.0_tool	Whether or not it was been used in the review to assess risk of bias in systematic review for RCTs/quasi-experimental.	Yes
				No
		Cochrane_Risk_of_Bias_tool_2008	Whether or not it was been used in the review to assess risk of bias in systematic review for RCTs/quasi-experimental (https://methods.cochrane.org/bias/resources/rob-2-revised-cochrane-risk-bias-tool-randomized-trials).	Yes
				No
		SIGN_Checklist_for_RCT	Whether or not it was been used in the review to assess risk of bias in systematic review for RCTs/quasi-experimental.	Yes
				No
		ROBINS-1	Whether or not it was been used in the review to assess risk of bias in systematic review for non-randomised studies of interventions (i.e. cohort study, case-control, cross-sectional, case report).	Yes
				No
		Newcastle-Ottawa_Scale	Whether or not it was been used in the review to assess risk of bias in systematic review for non-randomised studies of interventions (i.e. cohort study, case-control, cross-sectional, case report).	Yes
				No
		SIGN_Checklist_for_Case-control_and_Cohort	Whether or not it was been used in the review to assess risk of bias in systematic review for non-randomised studies of interventions (i.e. cohort study, case-control, cross-sectional, case report).	Yes
				No
		Other_ROB_Individual_Studies	Any other tools used to assess risk of bias apart from those listed (https://www.nhmrc.gov.au/guidelinesforguidelines/develop/assessing-risk-bias). If empty, means no other risk of bias tools were used.	Open text (if nothing, means no risk of bias tool was used)
		Other_ROB_Across_Studies	The tools used to assess risk of bias across studies.	Open text
	Databases	Medline/Pubmed	Whether this database was included in the search strategy.	Yes
				No
		Embase	Whether this database was included in the search strategy.	Yes
				No
		Cochrane_Library	Whether this database was included in the search strategy.	Yes
				No
		Web_Of_Science	Whether this database was included in the search strategy.	Yes
				No
		CINAHL	Whether this database was included in the search strategy (Cumulative Index to Nursing and Allied Health Literature).	Yes
				No
		LILACS	Whether this database was included in the search strategy (Latin American and Caribbean Health Sciences Information System).	Yes
				No
		Scopus	Whether this database was included in the search strategy.	Yes
				No
		ERIC	Whether this database was included in the search strategy (Education Resources Information Center).	Yes
				No
		SAGE	Whether this database was included in the search strategy.	Yes
				No
		PsycARTICLES	Whether this database was included in the search strategy.	Yes
				No
		PsycINFO	Whether this database was included in the search strategy.	Yes
				No
		Other	https://researchguides.uic.edu/publichealth	Open text
	Conduct	PROSPERO_Inclusion	The inclusion of the PROSPERO registration number .	Yes
				No
		Primary_Funding_Source	The primary funding source, as determined from the full text report and/ or by contacting investigators. If used interchangably with Conflicts of Interest, use your discretion on whether to include it. If not mentioned, it's likely to be self-funded or unfunded.	Self-funded/unfunded
				Government body
				Hospital
				University
				Commercial sector/industry
				Charities/societies/foundations
				Other collaborative groups
		Conflicts_of_Interest	Reports conflicts of interests in full text report. Yes = declared that there are conflicts No = declared that there are no conflicts Not declared = did not declare	Yes
				No
				Not declared
		Limitations_of_Systematic_Review	Reports limitations of the systematic review (including limitations of studies included in the systematic review) in the full text report.	Yes
				No
	Conclusion	Conclusion_Summary	Summarises the main findings and interprets the results in the context of other evidence.	Yes
				No
	References	Number_of_References	The number of references included in the article.	Whole number

## Sheet: PRISMA & PRISMA-A
	PRISMA-A (collected in 'Article data' tab)				PRISMA 2009 (collected in 'Article data' tab)
	Variable	List/format			Variable	List/format
	1. Identify report as a systematic review, meta-analysis or both.	Yes	Collected as part of Article Characteristics - Column D & BF		1. Identify the report as a systematic review, meta-analysis, or both.	Yes	Collected as part of Article Characteristics - Column D & BF
		No				No
	2. Provide an explicit statement of the main objective(s) or question(s) the review addresses.	Yes			2. Provide a structured summary including, as applicable: background; objectives; data sources; study eligibility criteria, participants, and interventions; study appraisal and synthesis methods; results; limitations; conclusions and implications of key findings; systematic review registration number.	Yes
		No				No
	3. Specify the inclusion and exclusion criteria for the review.	Yes			3. Describe the rationale for the review in the context of what is already known.	Yes
		No				No
	4. Specify the information sources (e.g. databases, registers) used to identify studies and the date when each was last searched.	Yes			4. Provide an explicit statement of questions being addressed with reference to participants, interventions, comparisons, outcomes, and study design (PICOS).	Yes
		No				No
	5. Specify the methods used to assess risk of bias in the included studies.	Yes			5. Indicate if a review protocol exists, if and where it can be accessed (e.g., Web address), and, if available, provide registration information including registration number.	Yes
		No				No
	6. Specify the methods used to present and synthesise results.	Yes			6. Specify study characteristics (e.g., PICOS, length of follow-up) and report characteristics (e.g., years considered, language, publication status) used as criteria for eligibility, giving rationale.	Yes
		No				No
	7. Give the total number of included studies and participants and summarise relevant characteristics of studies	Yes			7. Describe all information sources (e.g., databases with dates of coverage, contact with study authors to identify additional studies) in the search and date last searched.	Yes
		No				No
	8. Present results for main outcomes, preferably indicating the number of included studies and participants for each. If meta-analysis was done, report the summary estimate and confidence/credible interval. If comparing groups, indicate the direction of the effect (i.e. which group is favoured).	Yes			8. Present full electronic search strategy for at least one database, including any limits used, such that it could be repeated.	Yes	Collected as part of Article Characteristics - Column N
		No				No
	9. Provide a brief summary of the limitations of the evidence included in the review (e.g. study risk of bias, inconsistency and imprecision).	Yes			9. State the process for selecting studies (i.e., screening, eligibility, included in systematic review, and, if applicable, included in the meta-analysis).	Yes
		No				No
	10. Provide a general interpretation of the results and important implications.	Yes			10. Describe method of data extraction from reports (e.g., piloted forms, independently, in duplicate) and any processes for obtaining and confirming data from investigators.	Yes	Collected as part of Article Characteristics - Column Q
		No				No
	11. Specify the primary source of funding for the review.	Yes			11. List and define all variables for which data were sought (e.g., PICOS, funding sources) and any assumptions and simplifications made.	Yes	Collected as part of Article Characteristics - Column R
		No				No
	12. Provide the register name and registration number.	Yes			12. Describe methods used for assessing risk of bias of individual studies (including specification of whether this was done at the study or outcome level), and how this information is to be used in any data synthesis.	Yes
		No				No
					13. State the principal summary measures (e.g., risk ratio, difference in means).	Yes	Collected as part of Article Characteristics - Column AA
						No
					14. Describe the methods of handling data and combining results of studies, if done, including measures of consistency (e.g., I2) for each meta-analysis.	Yes	Collected as part of Article Characteristics - Column AB
						No
					15. Specify any assessment of risk of bias that may affect the cumulative evidence (e.g., publication bias, selective reporting within studies).	Yes
						No
					16. Describe methods of additional analyses (e.g., sensitivity or subgroup analyses, meta-regression), if done, indicating which were pre-specified.	Yes
						No
					17. Give numbers of studies screened, assessed for eligibility, and included in the review, with reasons for exclusions at each stage, ideally with a flow diagram.	Yes	Collected as part of Article Characteristics - Column M
						No
					18. For each study, present characteristics for which data were extracted (e.g., study size, PICOS, follow-up period) and provide the citations.	Yes	Collected as part of Article Characteristics - Column AC
						No
					19. Present data on risk of bias of each study and, if available, any outcome level assessment (see item 12).	Yes
						No
					20. For all outcomes considered (benefits or harms), present, for each study: (a) simple summary data for each intervention group (b) effect estimates and confidence intervals, ideally with a forest plot.	Yes	Collected as part of Article Characteristics - Column AD
						No
					21. Present results of each meta-analysis done, including confidence intervals and measures of consistency.	Yes	Collected as part of Article Characteristics - Column AE
						No
					22. Present results of any assessment of risk of bias across studies (see Item 15).	Yes
						No
					23. Give results of additional analyses, if done (e.g., sensitivity or subgroup analyses, meta-regression [see Item 16]).	Yes
						No
					24. Summarize the main findings including the strength of evidence for each main outcome; consider their relevance to key groups (e.g., healthcare providers, users, and policy makers).	Yes
						No
					25. Discuss limitations at study and outcome level (e.g., risk of bias), and at review-level (e.g., incomplete retrieval of identified research, reporting bias).	Yes
						No
					26. Provide a general interpretation of the results in the context of other evidence, and implications for future research.	Yes
						No
					27. Describe sources of funding for the systematic review and other support (e.g., supply of data); role of funders for the systematic review.	Yes
						No

## Sheet: AMSTAR 2
	AMSTAR2
	Variable	Definition	List/format
	Q1_Did the research questions and inclusion criteria for the review include the components of PICO?	Population Intervention Comparator group Outcome Timeframe for follow-up (optional)	Yes
			No
	Q2_Did the report of the review contain an explicit statement that the review methods were established prior to the conduct of the review and did the report justify any significant deviations from the protocol?	For Yes: As for partial yes, plus the protocol should be registered and should also have specified:  a meta-analysis/synthesis plan, if appropriate, and  a plan for investigating causes of heterogeneity  justification for any deviations from the protocol For Partial Yes: The authors state that they had a written protocol or guide that included ALL the following:  review question(s)  a search…	Yes
			Partial Yes
			No
	Q3_Did the review authors explain their selection of the study designs for inclusion in the review?	For Yes, the review should satisfy ONE of the following:  Explanation for including only RCTs  OR Explanation for including only NRSI  OR Explanation for including both RCTs and NRSI	Yes
			No
	Q4_Did the review authors use a comprehensive literature search strategy?	For Yes, should also have (all the following):  searched the reference lists / bibliographies of included studies  searched trial/study registries  included/consulted content experts in the field  where relevant, searched for grey literature  conducted search within 24 months of completion of the review For Partial Yes (all the following):  searched at least 2 databases (relevant to researc…	Yes
			Partial Yes
			No
	Q5_Did the review authors perform study selection in duplicate?	For Yes, either ONE of the following:  at least two reviewers independently agreed on selection of eligible studies and achieved consensus on which studies to include  OR two reviewers selected a sample of eligible studies and achieved good agreement (at least 80 percent), with the remainder selected by one reviewer.	Yes
			No
	Q6_Did the review authors perform data extraction in duplicate?	For Yes, either ONE of the following:  at least two reviewers achieved consensus on which data to extract from included studies  OR two reviewers extracted data from a sample of eligible studies and achieved good agreement (at least 80 percent), with the remainder extracted by one reviewer.	Yes
			No
	Q7_Did the review authors provide a list of excluded studies and justify the exclusions?	For Partial Yes:  provided a list of all potentially relevant studies that were read in full-text form but excluded from the review For Yes, must also have:  Justified the exclusion from the review of each potentially relevant study	Yes
			Partial Yes
			No
	Q8_Did the review authors describe the included studies in adequate detail?	For Partial Yes (ALL the following):  described populations  described interventions  described comparators  described outcomes  described research designs For Yes, should also have ALL the following:  described population in detail  described intervention in detail (including doses where relevant)  described comparator in detail (including doses where relevant)  described study’s settin…	Yes
			Partial Yes
			No
	Q9_RCT_Did the review authors use a satisfactory technique for assessing the risk of bias (RoB) in individual studies that were included in the review?	RCTs For Partial Yes, must have assessed RoB from  unconcealed allocation, and  lack of blinding of patients and assessors when assessing outcomes (unnecessary for objective outcomes such as allcause mortality) For Yes, must also have assessed RoB from:  allocation sequence that was not truly random, and  selection of the reported result from among multiple measurements or analyses of a speci…	Yes
			Partial Yes
			No
			Includes only NRSI
	Q9_NRSI_Did the review authors use a satisfactory technique for assessing the risk of bias (RoB) in individual studies that were included in the review?	NRSI For Partial Yes, must have assessed RoB:  from confounding, and  from selection bias For Yes, must also have assessed RoB:  methods used to ascertain exposures and outcomes, and  selection of the reported result from among multiple measurements or analyses of a specified outcome	Yes
			Partial Yes
			No
			Includes only RCTs
	Q10_Did the review authors report on the sources of funding for the studies included in the review?	For Yes  Must have reported on the sources of funding for individual studies included in the review. Note: Reporting that the reviewers looked for this information but it was not reported by study authors also qualifies	Yes
			No
	MAQ11_RCT_If meta-analysis was performed did the review authors use appropriate methods for statistical combination of results?	RCTs For Partial Yes, must have assessed RoB from  unconcealed allocation, and  lack of blinding of patients and assessors when assessing outcomes (unnecessary for objective outcomes such as allcause mortality) For Yes, must also have assessed RoB from:  allocation sequence that was not truly random, and  selection of the reported result from among multiple measurements or analyses of a speci…	Yes
			No
			No MA conducted
	MAQ11_NRSI_If meta-analysis was performed did the review authors use appropriate methods for statistical combination of results?	For NRSI For Yes:  The authors justified combining the data in a meta-analysis  AND they used an appropriate weighted technique to combine study results, adjusting for heterogeneity if present  AND they statistically combined effect estimates from NRSI that were adjusted for confounding, rather than combining raw data, or justified combining raw data when adjusted effect estimates were not ava…	Yes
			No
			No MA conducted
	MAQ12_If meta-analysis was performed, did the review authors assess the potential impact of RoB in individual studies on the results of the meta-analysis or other evidence synthesis?	For Yes:  included only low risk of bias RCTs  OR, if the pooled estimate was based on RCTs and/or NRSI at variable RoB, the authors performed analyses to investigate possible impact of RoB on summary estimates of effect.	Yes
			No
			No MA conducted
	Q13_Did the review authors account for RoB in individual studies when interpreting/ discussing the results of the review?	For Yes:  included only low risk of bias RCTs  OR, if RCTs with moderate or high RoB, or NRSI were included the review provided a discussion of the likely impact of RoB on the results	Yes
			No
	Q14_Did the review authors provide a satisfactory explanation for, and discussion of, any heterogeneity observed in the results of the review?	For Yes:  There was no significant heterogeneity in the results  OR if heterogeneity was present the authors performed an investigation of sources of any heterogeneity	Yes
			No
	MAQ15_If they performed quantitative synthesis did the review authors carry out an adequate investigation of publication bias (small study bias) and discuss its likely impact on the results of the review?	For Yes:  performed graphical or statistical tests for publication bias and discussed the likelihood and magnitude of impact of publication bias	Yes
			No
			No MA conducted
	Q16_Did the review authors report any potential sources of conflict of interest, including any funding they received for conducting the review?	For Yes:  The authors reported no competing interests OR  The authors described their funding sources and how they managed potential conflicts of interest	Yes
			No

## Sheet: ROBIS
	ROBIS
	Phase	Domain	Signalling Question	List/format		Definitions
	Phase 2: Identifying concerns with the review process	Domain 1: Study Eligibility Criteria	1.1 Did the review adhere to pre-defined objectives and eligibility criteria?	NI		NI - No Information
				N		N - No
				PN		PN - Probably No
				PY		PY - Probably Yes
				Y		Y - Yes
			1.2 Were the eligibility criteria appropriate for the review question?	NI
				N
				PN
				PY
				Y
			1.3 Were eligibility criteria unambiguous?	NI
				N
				PN
				PY
				Y
			1.4 Were any restrictions in eligibility criteria based on study characteristics appropriate (e.g. date, sample size, study quality, outcomes measured)?	NI
				N
				PN
				PY
				Y
			1.5 Were any restrictions in eligibility criteria based on sources of information appropriate (e.g. publication status or format, language, availability of data)?	NI
				N
				PN
				PY
				Y
			Concerns regarding specification of study eligibility criteria	Unclear
				High
				Low
		Domain 2: Identification & Selection of Studies	2.1 Did the search include an appropriate range of databases/electronic sources for published and unpublished reports?	NI
				N
				PN
				PY
				Y
			2.2 Were methods additional to database searching used to identify relevant reports?	NI
				N
				PN
				PY
				Y
			2.3 Were the terms and structure of the search strategy likely to retrieve as many eligible studies as possible?	NI
				N
				PN
				PY
				Y
			2.4 Were restrictions based on date, publication format, or language appropriate?	NI
				N
				PN
				PY
				Y
			2.5 Were efforts made to minimise error in selection of studies?	NI
				N
				PN
				PY
				Y
			Concerns regarding methods used to identify and/or select studies	Unclear
				High
				Low
		Domain 3: Data Collection & Study Appraisal	3.1 Were efforts made to minimise error in data collection?	NI
				N
				PN
				PY
				Y
			3.2 Were sufficient study characteristics available for both review authors and readers to be able to interpret the results?	NI
				N
				PN
				PY
				Y
			3.3 Were all relevant study results collected for use in the synthesis?	NI
				N
				PN
				PY
				Y
			3.4 Was risk of bias (or methodological quality) formally assessed using appropriate criteria?	NI
				N
				PN
				PY
				Y
			3.5 Were efforts made to minimise error in risk of bias assessment?	NI
				N
				PN
				PY
				Y
			Concerns regarding methods used to collect data and appraise studies	Unclear
				High
				Low
		Domain 4: Synthesis & Findings	4.1 Did the synthesis include all studies that it should?	NI
				N
				PN
				PY
				Y
			4.2 Were all pre-defined analyses reported or departures explained?	NI
				N
				PN
				PY
				Y
			4.3 Was the synthesis appropriate given the nature and similarity in the research questions, study designs and outcomes across included studies?	NI
				N
				PN
				PY
				Y
			4.4 Was between-study variation (heterogeneity) minimal or addressed in the synthesis?	NI
				N
				PN
				PY
				Y
			4.5 Were the findings robust, e.g. as demonstrated through funnel plot or sensitivity analyses?	NI
				N
				PN
				PY
				Y
			4.6 Were biases in primary studies minimal or addressed in the synthesis?	NI
				N
				PN
				PY
				Y
			Concerns regarding the synthesis and findings	Unclear
				High
				Low
	Phase 3: Judging Risk of Bias		A. Did the interpretation of findings address all of the concerns identified in Domains 1 to 4?	NI
				N
				PN
				PY
				Y
			B. Was the relevance of identified studies to the review's research question appropriately considered?	NI
				N
				PN
				PY
				Y
			C. Did the reviewers avoid emphasizing results on the basis of their statistical significance?	NI
				N
				PN
				PY
				Y
	Risk of bias in review			Unclear
				High
				Low

## Sheet: Countries
Country
Afghanistan
Albania
Algeria
Andorra
Angola
Anguilla
Antigua & Barbuda
Argentina
Armenia
Australia
Austria
Azerbaijan
Bahamas
Bahrain
Bangladesh
Barbados
Belarus
Belgium
Belize
Benin
Bermuda
Bhutan
Bolivia
Bosnia & Herzegovina
Botswana
Brazil
Brunei Darussalam
Bulgaria
Burkina Faso
Myanmar/Burma
Burundi
Cambodia
Cameroon
Canada
Cape Verde
Cayman Islands
Central African Republic
Chad
Chile
China
Colombia
Comoros
Congo
Costa Rica
Croatia
Cuba
Cyprus
Czech Republic
Democratic Republic of the Congo
Denmark
Djibouti
Dominican Republic
Dominica
Ecuador
Egypt
El Salvador
Equatorial Guinea
Eritrea
Estonia
Ethiopia
Fiji
Finland
France
French Guiana
Gabon
Gambia
Georgia
Germany
Ghana
Great Britain
Greece
Grenada
Guadeloupe
Guatemala
Guinea
Guinea-Bissau
Guyana
Haiti
Honduras
Hungary
Iceland
India
Indonesia
Iran
Iraq
Ireland, Republic of
Israel and the Occupied Territories
Italy
Ivory Coast (Cote d'Ivoire)
Jamaica
Japan
Jordan
Kazakhstan
Kenya
Kosovo
Kuwait
Kyrgyz Republic (Kyrgyzstan)
Laos
Latvia
Lebanon
Lesotho
Liberia
Libya
Liechtenstein
Lithuania
Luxembourg
Republic of Macedonia
Madagascar
Malawi
Malaysia
Maldives
Mali
Malta
Martinique
Mauritania
Mauritius
Mayotte
Mexico
Moldova, Republic of
Monaco
Mongolia
Montenegro
Montserrat
Morocco
Mozambique
Namibia
Nepal
Netherlands
New Zealand
Nicaragua
Niger
Nigeria
Korea, Democratic Republic of (North Korea)
Norway
Oman
Pacific Islands
Pakistan
Panama
Papua New Guinea
Paraguay
Peru
Philippines
Poland
Portugal
Puerto Rico
Qatar
Reunion
Romania
Russian Federation
Rwanda
Saint Kitts and Nevis
Saint Lucia
Saint Vincent's & Grenadines
Samoa
Sao Tome and Principe
Saudi Arabia
Senegal
Serbia
Seychelles
Sierra Leone
Singapore
Slovak Republic (Slovakia)
Slovenia
Solomon Islands
Somalia
South Africa
Korea, Republic of (South Korea)
South Sudan
Spain
Sri Lanka
Sudan
Suriname
Swaziland
Sweden
Switzerland
Syria
Taiwan
Tajikistan
Tanzania
Thailand
Timor Leste
Togo
Trinidad & Tobago
Tunisia
Turkey
Turkmenistan
Turks & Caicos Islands
Uganda
Ukraine
United Arab Emirates
United Kingdom
United States of America (USA)
Uruguay
Uzbekistan
Venezuela
Vietnam
Virgin Islands (UK)
Virgin Islands (US)
Yemen
Zambia
Zimbabwe
